# Supplementary material for: Diaqua-μ3-oxido-hexa­kis(μ2-trichloro­acetato-κ2 O:O′)(trichloro­acetato-κO)trichromium(III) acetonitrile tris­olvate
Source: Acta Crystallogr Sect E Struct Rep Online. 2008 Aug 16;64(Pt 9):m1175. doi: 10.1107/S1600536808025798 (PMC2960559; doi:10.1107/S1600536808025798)
Supplement: Supplementary file 1 [file e-64-m1175-sup1.cif]

##############################################################################
###                                                                        ###
###        Electronic paper (Acta Crystallographica Section E)             ###
###                                                                        ###
##############################################################################
#                                                                            #
# This CIF contains the data in a paper accepted for publication in Acta     #
# Crystallographica Section E. It conforms to the requirements of Notes      #
# for Authors for Section E, and has been peer reviewed under the auspices   #
# of the IUCr Commission on Journals.                                        #
#                                                                            #
# Full details of the Crystallographic Information File format               #
# are given in the paper "The Crystallographic Information File (CIF):       #
# a New Standard Archive File for Crystallography" by S. R. Hall, F. H.      #
# Allen and I. D. Brown [Acta Cryst. (1991), A47, 655-685].                  #
#                                                                            #
# The current version of the core CIF dictionary is obtainable from          #
# ftp://ftp.iucr.org/pub/cif_core.dic. The current version number is 2.4.    #
#                                                                            #
# Software is freely available for graphical display of the structure(s) in  #
# this CIF.  For information consult the CIF home page http://www.iucr.org/  #
# cif/home.html                                                              #
#                                                                            #
# This file may be used for bona fide research purposes within the           #
# scientific community so long as proper attribution is given to the journal # 
# article from which it was obtained.                                        #
#                                                                            #
##############################################################################
                                             
data_global
_audit_creation_method     SHELXL97
_journal_date_recd_electronic     2008-08-08
_journal_date_accepted     2008-08-11
_journal_name_full     'Acta Crystallographica, Section E'
_journal_year     2008
_journal_volume     64
_journal_issue      9
_journal_page_first     m1175
_journal_page_last     m1175
_journal_paper_category     QM
_journal_coeditor_code     TK2293
_publ_contact_author_name     'Dr Seik Weng Ng'
_publ_contact_author_address
;
Department of Chemistry
University of Malaya
50603 Kuala Lumpur
Malaysia
;
_publ_contact_author_email     seikweng@um.edu.my
_publ_contact_author_fax     '03 7967 4193'
_publ_contact_author_phone     '03 7967 6778'
_publ_section_title
;\
Diaqua-\m~3~-oxido-hexakis(\m~2~-trichloroacetato-\k^2^<i>O</i>:<i>O</i>')\
(trichloroacetato-\k<i>O</i>)trichromium(III) acetonitrile trisolvate
;
loop_
    _publ_author_name
    _publ_author_address
    'Suome, B. B. Mougang D.'
;
Department of Chemistry
University of Malaya
50603 Kuala Lumpur
Malaysia
;
    'Yahya, Rosiyah'
;
Department of Chemistry
University of Malaya
50603 Kuala Lumpur
Malaysia
;
    'Gan, Seng Neon'
;
Department of Chemistry
University of Malaya
50603 Kuala Lumpur
Malaysia
;
    'Ng, Seik Weng'
;
Department of Chemistry
University of Malaya
50603 Kuala Lumpur
Malaysia
;
data_I
_audit_creation_method     SHELXL97
_chemical_name_systematic
;
Diaqua-\m~3~-oxido-hexakis(\m~2~-trichloroacetato-
\k^2^<i>O</i>:<i>O</i>')(trichloroacetato-\k<i>O</i>)trichromium(III)
acetonitrile trisolvate
;
_chemical_name_common     ?
_chemical_formula_moiety     'C14 H4 Cl12 Cr3 O17 , 3C2 H3 N'
_chemical_formula_sum     'C20 H13 Cl21 Cr3 N3 O17'
_chemical_formula_iupac     '[Cr3 (C2 Cl3 O2)7 O (H2 O)2] , 3C2 H3 N'
_chemical_formula_weight     1467.78
_chemical_melting_point     ?
_symmetry_cell_setting     monoclinic
_symmetry_space_group_name_H-M     'P 21/n'
_symmetry_space_group_name_Hall     '-P 2yn'
loop_
    _symmetry_equiv_pos_as_xyz
    'x, y, z'
    '-x+1/2, y+1/2, -z+1/2'
    '-x, -y, -z'
    'x-1/2, -y-1/2, z-1/2'
_cell_length_a     11.6307(6)
_cell_length_b     19.4810(10)
_cell_length_c     22.9490(10)
_cell_angle_alpha     90
_cell_angle_beta     95.3550(10)
_cell_angle_gamma     90
_cell_volume     5177.0(5)
_cell_formula_units_Z     4
_cell_measurement_reflns_used     9535
_cell_measurement_theta_min     2.2
_cell_measurement_theta_max     28.2
_cell_measurement_temperature     100(2)
_exptl_crystal_description     block
_exptl_crystal_colour     green
_exptl_crystal_size_max     0.25
_exptl_crystal_size_mid     0.20
_exptl_crystal_size_min     0.15
_exptl_crystal_density_diffrn     1.883
_exptl_crystal_density_meas     ?
_exptl_crystal_density_method     'not measured'
_exptl_crystal_F_000     2876
_exptl_absorpt_coefficient_mu     1.764
_exptl_absorpt_correction_type     multi-scan
_exptl_absorpt_process_details     '(SADABS; Sheldrick, 1996)'
_exptl_absorpt_correction_T_min     0.667
_exptl_absorpt_correction_T_max     0.778
_diffrn_radiation_type     MoK\a
_diffrn_radiation_wavelength     0.71073
_diffrn_radiation_source     'fine-focus sealed tube'
_diffrn_radiation_monochromator     graphite
_diffrn_measurement_device_type     'Bruker SMART APEX'
_diffrn_measurement_method     \w
_diffrn_detector_area_resol_mean     ?
_diffrn_reflns_number     29504
_diffrn_reflns_av_R_equivalents     0.029
_diffrn_reflns_av_sigmaI/netI     0.039
_diffrn_reflns_theta_min     1.4
_diffrn_reflns_theta_max     27.5
_diffrn_reflns_theta_full     27.5
_diffrn_measured_fraction_theta_max     0.986
_diffrn_measured_fraction_theta_full     0.986
_diffrn_reflns_limit_h_min     -15
_diffrn_reflns_limit_h_max     11
_diffrn_reflns_limit_k_min     -25
_diffrn_reflns_limit_k_max     25
_diffrn_reflns_limit_l_min     -29
_diffrn_reflns_limit_l_max     29
_diffrn_standards_number     0
_diffrn_standards_interval_count     0
_diffrn_standards_interval_time     0
_diffrn_standards_decay_%     0
_reflns_number_total     11718
_reflns_number_gt     9590
_reflns_threshold_expression     I>2\s(I)
_refine_ls_structure_factor_coef     Fsqd
_refine_ls_matrix_type     full
_refine_ls_R_factor_all     0.053
_refine_ls_R_factor_gt     0.041
_refine_ls_wR_factor_gt     0.107
_refine_ls_wR_factor_ref     0.118
_refine_ls_goodness_of_fit_ref     1.04
_refine_ls_restrained_S_all     1.08
_refine_ls_number_reflns     11718
_refine_ls_number_parameters     624
_refine_ls_number_restraints     72
_refine_ls_hydrogen_treatment     mixed
_refine_ls_weighting_scheme     calc
_refine_ls_weighting_details
       'calc w = 1/[\s^2^(Fo^2^)+(0.0626P)^2^+7.2035P] where P=(Fo^2^+2Fc^2^)/3'
_atom_sites_solution_hydrogens     geom
_atom_sites_solution_primary     direct
_atom_sites_solution_secondary     difmap
_refine_ls_shift/su_max     0.001
_refine_ls_shift/su_mean     0.000
_refine_diff_density_max     1.42
_refine_diff_density_min     -0.74
_refine_ls_extinction_method     none
_refine_ls_extinction_coef     ?
loop_
    _atom_type_symbol
    _atom_type_description
    _atom_type_scat_dispersion_real
    _atom_type_scat_dispersion_imag
    _atom_type_scat_source
    'C' 'C' 0.0033 0.0016
                         'International Tables Vol C Tables 4.2.6.8 and 6.1.1.4'
    'H' 'H' 0.0000 0.0000
                         'International Tables Vol C Tables 4.2.6.8 and 6.1.1.4'
    'N' 'N' 0.0061 0.0033
                         'International Tables Vol C Tables 4.2.6.8 and 6.1.1.4'
    'O' 'O' 0.0106 0.0060
                         'International Tables Vol C Tables 4.2.6.8 and 6.1.1.4'
    'Cl' 'Cl' 0.1484 0.1585
                         'International Tables Vol C Tables 4.2.6.8 and 6.1.1.4'
    'Cr' 'Cr' 0.3209 0.6236
                         'International Tables Vol C Tables 4.2.6.8 and 6.1.1.4'
_computing_data_collection     'APEX2 (Bruker, 2007)'
_computing_cell_refinement     'SAINT (Bruker, 2007)'
_computing_data_reduction     'SAINT (Bruker, 2007)'
_computing_structure_solution     'SHELXS97 (Sheldrick, 2008)'
_computing_structure_refinement     'SHELXL97 (Sheldrick, 2008)'
_computing_molecular_graphics     'X-SEED (Barbour, 2001)'
_computing_publication_material     'publCIF (Westrip, 2008)'
loop_
    _atom_site_type_symbol
    _atom_site_label
    _atom_site_fract_x
    _atom_site_fract_y
    _atom_site_fract_z
    _atom_site_U_iso_or_equiv
    _atom_site_adp_type
    _atom_site_calc_flag
    _atom_site_refinement_flags
    _atom_site_occupancy
    _atom_site_disorder_assembly
    _atom_site_disorder_group
    Cr Cr1 0.74255(4) 0.76778(3) 0.70072(2) 0.01404(12) Uani d . 1 . .
    Cr Cr2 0.68641(4) 0.73747(3) 0.83719(2) 0.01277(11) Uani d . 1 . .
    Cr Cr3 0.72390(4) 0.60693(3) 0.74830(2) 0.01179(11) Uani d . 1 . .
    Cl Cl1 0.96872(8) 0.85657(6) 0.56393(4) 0.0333(2) Uani d . 1 . .
    Cl Cl2 0.89615(9) 0.99687(5) 0.57400(4) 0.0345(2) Uani d . 1 . .
    Cl Cl3 0.73830(8) 0.89677(4) 0.52068(3) 0.02158(18) Uani d . 1 . .
    Cl Cl4 0.36046(10) 0.88419(6) 0.80350(5) 0.0431(3) Uani d . 1 . .
    Cl Cl5 0.35756(9) 0.81589(5) 0.69151(5) 0.0430(3) Uani d . 1 . .
    Cl Cl6 0.46821(8) 0.94801(4) 0.70989(4) 0.02438(19) Uani d . 1 . .
    Cl Cl7 0.98178(10) 0.88074(7) 0.90381(5) 0.0451(3) Uani d . 1 . .
    Cl Cl8 1.09295(9) 0.78569(5) 0.83228(5) 0.0346(2) Uani d . 1 . .
    Cl Cl9 1.03479(9) 0.92225(5) 0.78947(5) 0.0356(2) Uani d . 1 . .
    Cl Cl10 0.44418(9) 0.70978(5) 0.55064(4) 0.0322(2) Uani d . 1 . .
    Cl Cl11 0.38086(9) 0.61375(7) 0.63683(5) 0.0399(3) Uani d . 1 . .
    Cl Cl12 0.53908(9) 0.57331(5) 0.55303(4) 0.0336(2) Uani d . 1 . .
    Cl Cl13 0.9998(4) 0.6385(3) 0.58065(14) 0.0556(10) Uani d PDU 0.636(12) A 1
    Cl Cl14 1.1108(2) 0.71821(13) 0.67552(16) 0.0352(8) Uani d PDU 0.636(12) A 1
    Cl Cl15 1.0981(8) 0.5711(3) 0.6842(4) 0.0316(13) Uani d PDU 0.636(12) A 1
    Cl Cl3' 0.9729(10) 0.6101(9) 0.5847(3) 0.105(5) Uani d PD 0.364(12) A 2
    Cl Cl4' 1.1068(6) 0.7141(3) 0.6463(8) 0.103(3) Uani d PDU 0.364(12) A 2
    Cl Cl5' 1.1046(14) 0.5774(5) 0.6926(7) 0.0252(17) Uani d PDU 0.364(12) A 2
    Cl Cl16 0.31914(8) 0.66992(5) 0.78820(4) 0.0287(2) Uani d . 1 . .
    Cl Cl17 0.35454(8) 0.52405(5) 0.79999(4) 0.0292(2) Uani d . 1 . .
    Cl Cl18 0.37880(7) 0.61005(4) 0.90215(3) 0.01931(17) Uani d . 1 . .
    Cl Cl19 0.93022(8) 0.51554(5) 0.92623(4) 0.0272(2) Uani d . 1 . .
    Cl Cl20 0.99064(8) 0.65247(6) 0.96451(4) 0.0344(2) Uani d . 1 . .
    Cl Cl21 1.07222(7) 0.60054(5) 0.85829(4) 0.02607(19) Uani d . 1 . .
    O O1 0.7710(2) 0.82999(12) 0.63619(10) 0.0187(5) Uani d . 1 . .
    O O2 0.8135(3) 0.93428(14) 0.67484(11) 0.0281(6) Uani d . 1 . .
    O O3 0.6252(2) 0.83313(12) 0.72363(10) 0.0179(5) Uani d . 1 . .
    O O4 0.55621(19) 0.79526(12) 0.80588(10) 0.0163(5) Uani d . 1 . .
    O O5 0.8720(2) 0.81086(13) 0.74973(10) 0.0197(5) Uani d . 1 . .
    O O6 0.8001(2) 0.81248(12) 0.83713(10) 0.0184(5) Uani d . 1 . .
    O O7 0.6175(2) 0.72533(12) 0.64643(10) 0.0178(5) Uani d . 1 . .
    O O8 0.6429(2) 0.61373(12) 0.66921(9) 0.0160(5) Uani d . 1 . .
    O O9 0.8600(2) 0.71060(12) 0.66684(10) 0.0184(5) Uani d . 1 . .
    O O10 0.8769(2) 0.61126(12) 0.71653(10) 0.0168(5) Uani d . 1 . .
    O O11 0.57304(19) 0.66600(12) 0.85012(10) 0.0155(5) Uani d . 1 . .
    O O12 0.56962(19) 0.58956(12) 0.77652(9) 0.0147(5) Uani d . 1 . .
    O O13 0.81379(19) 0.68469(12) 0.87790(10) 0.0169(5) Uani d . 1 . .
    O O14 0.81080(19) 0.58767(12) 0.82463(9) 0.0151(5) Uani d . 1 . .
    O O15 0.71611(19) 0.70351(11) 0.76204(9) 0.0136(4) Uani d . 1 . .
    O O1W 0.6544(2) 0.77209(13) 0.91690(10) 0.0190(5) Uani d D 1 . .
    H H1W1 0.684(3) 0.747(2) 0.9440(15) 0.059(17) Uiso d D 1 . .
    H H1W2 0.5872(17) 0.783(2) 0.9250(17) 0.034(13) Uiso d D 1 . .
    O O2W 0.7303(2) 0.50636(12) 0.73377(10) 0.0171(5) Uani d D 1 . .
    H H2W1 0.759(4) 0.4871(18) 0.7053(11) 0.032(12) Uiso d D 1 . .
    H H2W2 0.726(4) 0.4790(17) 0.7610(12) 0.050(15) Uiso d D 1 . .
    N N1 0.7157(3) 0.67991(19) 1.00764(16) 0.0338(8) Uani d . 1 . .
    N N2 0.4284(4) 0.7968(3) 0.9455(2) 0.0556(12) Uani d . 1 . .
    N N3 0.8447(5) 0.4523(3) 0.6464(2) 0.0685(15) Uani d . 1 . .
    C C1 0.8074(3) 0.89117(17) 0.63661(14) 0.0157(6) Uani d . 1 . .
    C C2 0.8515(3) 0.91082(17) 0.57647(14) 0.0172(7) Uani d . 1 . .
    C C3 0.5520(3) 0.82935(16) 0.75960(14) 0.0158(6) Uani d . 1 . .
    C C4 0.4390(3) 0.86978(19) 0.74313(17) 0.0229(7) Uani d . 1 . .
    C C5 0.8757(3) 0.82309(17) 0.80318(15) 0.0173(7) Uani d . 1 . .
    C C6 0.9912(3) 0.85391(19) 0.83110(15) 0.0215(7) Uani d . 1 . .
    C C7 0.5957(3) 0.66336(18) 0.64181(13) 0.0156(6) Uani d . 1 . .
    C C8 0.4943(3) 0.64175(18) 0.59620(15) 0.0196(7) Uani d . 1 . .
    C C9 0.9091(3) 0.65627(17) 0.68302(14) 0.0161(6) Uani d . 1 A .
    C C10 1.0241(3) 0.64354(16) 0.65623(14) 0.0254(8) Uani d D 1 . .
    C C11 0.5281(3) 0.62049(17) 0.81711(14) 0.0142(6) Uani d . 1 . .
    C C12 0.3999(3) 0.60421(18) 0.82725(14) 0.0177(7) Uani d . 1 . .
    C C13 0.8484(3) 0.62681(17) 0.86503(14) 0.0144(6) Uani d . 1 . .
    C C14 0.9565(3) 0.59973(18) 0.90309(15) 0.0187(7) Uani d . 1 . .
    C C15 0.7356(3) 0.6309(2) 1.03291(16) 0.0255(8) Uani d . 1 . .
    C C16 0.7599(4) 0.5680(2) 1.06581(18) 0.0342(9) Uani d . 1 . .
    H H16A 0.8074 0.5785 1.1023 0.051 Uiso calc R 1 . .
    H H16B 0.8016 0.5360 1.0424 0.051 Uiso calc R 1 . .
    H H16C 0.6872 0.5470 1.0750 0.051 Uiso calc R 1 . .
    C C17 0.3472(4) 0.7913(2) 0.9685(2) 0.0423(11) Uani d . 1 . .
    C C18 0.2451(4) 0.7862(3) 0.9985(3) 0.0504(13) Uani d . 1 . .
    H H18A 0.2630 0.7620 1.0356 0.076 Uiso calc R 1 . .
    H H18B 0.1858 0.7609 0.9742 0.076 Uiso calc R 1 . .
    H H18C 0.2167 0.8324 1.0062 0.076 Uiso calc R 1 . .
    C C19 0.8283(8) 0.4449(4) 0.5933(4) 0.091(2) Uani d . 1 . .
    C C20 0.8044(9) 0.4336(6) 0.5267(3) 0.126(4) Uani d . 1 . .
    H H20A 0.8704 0.4102 0.5119 0.189 Uiso calc R 1 . .
    H H20B 0.7925 0.4781 0.5071 0.189 Uiso calc R 1 . .
    H H20C 0.7350 0.4053 0.5187 0.189 Uiso calc R 1 . .
loop_
    _atom_site_aniso_label
    _atom_site_aniso_U_11
    _atom_site_aniso_U_22
    _atom_site_aniso_U_33
    _atom_site_aniso_U_12
    _atom_site_aniso_U_13
    _atom_site_aniso_U_23
    Cr1 0.0128(3) 0.0158(3) 0.0139(2) 0.0004(2) 0.00299(19) 0.00348(19)
    Cr2 0.0104(2) 0.0147(3) 0.0134(2) -0.00009(19) 0.00208(18) 0.00052(19)
    Cr3 0.0095(2) 0.0149(3) 0.0112(2) 0.00076(19) 0.00208(18) 0.00201(18)
    Cl1 0.0189(5) 0.0495(6) 0.0329(5) 0.0045(4) 0.0097(4) -0.0016(4)
    Cl2 0.0441(6) 0.0272(5) 0.0306(5) -0.0214(4) -0.0047(4) 0.0062(4)
    Cl3 0.0244(4) 0.0247(4) 0.0147(4) -0.0056(3) -0.0031(3) -0.0002(3)
    Cl4 0.0320(6) 0.0450(6) 0.0567(7) 0.0210(5) 0.0277(5) 0.0231(5)
    Cl5 0.0313(6) 0.0279(5) 0.0645(7) -0.0076(4) -0.0240(5) 0.0102(5)
    Cl6 0.0246(4) 0.0168(4) 0.0320(5) 0.0038(3) 0.0037(3) 0.0075(3)
    Cl7 0.0338(6) 0.0700(8) 0.0317(5) -0.0181(5) 0.0043(4) -0.0204(5)
    Cl8 0.0231(5) 0.0291(5) 0.0492(6) 0.0034(4) -0.0098(4) 0.0042(4)
    Cl9 0.0253(5) 0.0303(5) 0.0495(6) -0.0113(4) -0.0057(4) 0.0172(4)
    Cl10 0.0359(5) 0.0282(5) 0.0291(5) 0.0015(4) -0.0152(4) 0.0076(4)
    Cl11 0.0192(5) 0.0669(8) 0.0334(5) -0.0113(5) 0.0016(4) 0.0109(5)
    Cl12 0.0399(6) 0.0328(5) 0.0258(5) 0.0067(4) -0.0081(4) -0.0095(4)
    Cl13 0.0395(16) 0.112(3) 0.0170(11) 0.0297(15) 0.0124(9) 0.0041(11)
    Cl14 0.0124(10) 0.0279(10) 0.0660(18) -0.0058(7) 0.0066(10) 0.0156(10)
    Cl15 0.0214(19) 0.0290(15) 0.047(3) 0.0084(12) 0.0165(17) 0.0106(15)
    Cl3' 0.076(6) 0.221(13) 0.020(2) 0.086(7) 0.014(3) -0.001(5)
    Cl4' 0.050(3) 0.058(3) 0.214(9) 0.025(2) 0.084(5) 0.081(4)
    Cl5' 0.017(2) 0.030(3) 0.029(3) 0.012(2) 0.0058(17) 0.008(2)
    Cl16 0.0158(4) 0.0420(6) 0.0283(5) 0.0072(4) 0.0009(3) 0.0121(4)
    Cl17 0.0231(5) 0.0326(5) 0.0336(5) -0.0133(4) 0.0119(4) -0.0121(4)
    Cl18 0.0165(4) 0.0251(4) 0.0174(4) -0.0001(3) 0.0070(3) 0.0011(3)
    Cl19 0.0242(5) 0.0303(5) 0.0259(4) 0.0024(4) -0.0043(3) 0.0115(4)
    Cl20 0.0232(5) 0.0452(6) 0.0318(5) 0.0122(4) -0.0136(4) -0.0189(4)
    Cl21 0.0117(4) 0.0285(5) 0.0387(5) 0.0009(3) 0.0060(3) -0.0024(4)
    O1 0.0216(13) 0.0186(12) 0.0162(11) -0.0034(10) 0.0031(9) 0.0034(9)
    O2 0.0416(17) 0.0240(14) 0.0190(13) 0.0025(12) 0.0051(11) -0.0055(10)
    O3 0.0166(12) 0.0177(12) 0.0201(12) 0.0016(9) 0.0046(9) 0.0038(9)
    O4 0.0140(12) 0.0170(12) 0.0182(11) 0.0018(9) 0.0027(9) 0.0030(9)
    O5 0.0162(12) 0.0244(13) 0.0186(12) -0.0050(10) 0.0022(9) 0.0053(10)
    O6 0.0168(12) 0.0189(12) 0.0201(12) -0.0048(9) 0.0053(9) -0.0020(9)
    O7 0.0180(12) 0.0196(12) 0.0156(11) 0.0002(9) 0.0007(9) 0.0041(9)
    O8 0.0174(12) 0.0169(12) 0.0135(11) 0.0015(9) 0.0003(9) 0.0011(9)
    O9 0.0163(12) 0.0211(12) 0.0186(12) 0.0029(10) 0.0064(9) 0.0052(9)
    O10 0.0132(11) 0.0190(12) 0.0188(11) 0.0022(9) 0.0049(9) 0.0041(9)
    O11 0.0138(11) 0.0172(12) 0.0158(11) -0.0017(9) 0.0039(9) 0.0000(9)
    O12 0.0114(11) 0.0182(12) 0.0148(11) -0.0002(9) 0.0032(8) 0.0013(9)
    O13 0.0129(11) 0.0203(12) 0.0172(11) 0.0032(9) -0.0001(9) -0.0012(9)
    O14 0.0132(11) 0.0164(11) 0.0154(11) 0.0001(9) -0.0001(9) 0.0023(9)
    O15 0.0124(11) 0.0150(11) 0.0138(11) 0.0027(9) 0.0035(8) 0.0023(8)
    O1W 0.0174(13) 0.0230(13) 0.0173(12) 0.0018(10) 0.0050(10) -0.0007(10)
    O2W 0.0216(13) 0.0163(12) 0.0140(11) 0.0016(10) 0.0046(9) 0.0022(9)
    N1 0.0257(18) 0.038(2) 0.038(2) 0.0025(15) 0.0060(15) 0.0135(16)
    N2 0.047(3) 0.076(3) 0.046(3) 0.011(2) 0.013(2) 0.000(2)
    N3 0.089(4) 0.057(3) 0.067(3) -0.005(3) 0.046(3) -0.022(3)
    C1 0.0133(16) 0.0204(17) 0.0135(15) 0.0014(13) 0.0016(12) 0.0020(12)
    C2 0.0181(17) 0.0179(16) 0.0154(15) -0.0046(13) 0.0001(13) 0.0015(12)
    C3 0.0132(16) 0.0124(15) 0.0217(16) 0.0001(12) 0.0014(12) 0.0016(12)
    C4 0.0183(18) 0.0192(18) 0.031(2) 0.0029(14) 0.0032(14) 0.0066(14)
    C5 0.0150(16) 0.0137(15) 0.0234(17) -0.0021(12) 0.0023(13) 0.0028(13)
    C6 0.0162(17) 0.0268(19) 0.0212(17) -0.0045(14) 0.0004(13) 0.0014(14)
    C7 0.0144(16) 0.0225(17) 0.0106(14) 0.0022(13) 0.0040(12) 0.0026(12)
    C8 0.0195(17) 0.0212(17) 0.0177(16) 0.0015(14) 0.0005(13) 0.0033(13)
    C9 0.0112(15) 0.0218(17) 0.0152(15) 0.0011(13) 0.0013(12) -0.0005(12)
    C10 0.0178(18) 0.031(2) 0.0286(19) 0.0065(15) 0.0093(14) 0.0119(15)
    C11 0.0100(15) 0.0182(16) 0.0145(15) 0.0012(12) 0.0022(11) 0.0065(12)
    C12 0.0139(16) 0.0223(17) 0.0175(16) 0.0006(13) 0.0049(12) 0.0013(13)
    C13 0.0083(15) 0.0206(17) 0.0146(15) -0.0007(12) 0.0022(11) 0.0023(12)
    C14 0.0129(16) 0.0236(18) 0.0191(16) 0.0021(13) -0.0012(13) -0.0023(13)
    C15 0.0207(19) 0.032(2) 0.0237(18) -0.0009(16) 0.0027(14) 0.0001(16)
    C16 0.046(3) 0.028(2) 0.028(2) 0.0033(18) -0.0004(18) 0.0012(16)
    C17 0.036(3) 0.039(3) 0.052(3) 0.008(2) 0.005(2) -0.004(2)
    C18 0.035(3) 0.036(3) 0.082(4) 0.002(2) 0.018(3) 0.008(2)
    C19 0.110(6) 0.059(4) 0.112(7) 0.002(4) 0.052(5) -0.005(4)
    C20 0.133(9) 0.177(10) 0.073(6) 0.024(7) 0.036(5) -0.032(6)
loop_
    _geom_bond_atom_site_label_1
    _geom_bond_atom_site_label_2
    _geom_bond_site_symmetry_2
    _geom_bond_distance
    _geom_bond_publ_flag
    Cr1 O15 . 1.930(2) ?
    Cr1 O1 . 1.965(2) ?
    Cr1 O3 . 1.973(2) ?
    Cr1 O9 . 1.978(2) ?
    Cr1 O5 . 1.980(2) ?
    Cr1 O7 . 2.003(2) ?
    Cr2 O15 . 1.909(2) ?
    Cr2 O11 . 1.959(2) ?
    Cr2 O13 . 1.966(2) ?
    Cr2 O4 . 1.968(2) ?
    Cr2 O6 . 1.971(2) ?
    Cr2 O1W . 2.017(2) ?
    Cr3 O15 . 1.911(2) ?
    Cr3 O8 . 1.970(2) ?
    Cr3 O14 . 1.975(2) ?
    Cr3 O10 . 1.986(2) ?
    Cr3 O2W . 1.990(2) ?
    Cr3 O12 . 1.993(2) ?
    Cl1 C2 . 1.769(4) ?
    Cl2 C2 . 1.757(3) ?
    Cl3 C2 . 1.770(3) ?
    Cl4 C4 . 1.752(4) ?
    Cl5 C4 . 1.787(4) ?
    Cl6 C4 . 1.752(4) ?
    Cl7 C6 . 1.762(4) ?
    Cl8 C6 . 1.778(4) ?
    Cl9 C6 . 1.741(4) ?
    Cl10 C8 . 1.754(3) ?
    Cl11 C8 . 1.772(4) ?
    Cl12 C8 . 1.768(4) ?
    Cl13 C10 . 1.734(4) ?
    Cl14 C10 . 1.802(4) ?
    Cl15 C10 . 1.744(5) ?
    Cl3' C10 . 1.813(6) ?
    Cl4' C10 . 1.705(5) ?
    Cl5' C10 . 1.757(6) ?
    Cl16 C12 . 1.780(4) ?
    Cl17 C12 . 1.745(4) ?
    Cl18 C12 . 1.762(3) ?
    Cl19 C14 . 1.759(4) ?
    Cl20 C14 . 1.759(3) ?
    Cl21 C14 . 1.768(4) ?
    O1 C1 . 1.264(4) ?
    O2 C1 . 1.212(4) ?
    O3 C3 . 1.242(4) ?
    O4 C3 . 1.250(4) ?
    O5 C5 . 1.246(4) ?
    O6 C5 . 1.246(4) ?
    O7 C7 . 1.236(4) ?
    O8 C7 . 1.252(4) ?
    O9 C9 . 1.243(4) ?
    O10 C9 . 1.247(4) ?
    O11 C11 . 1.249(4) ?
    O12 C11 . 1.244(4) ?
    O13 C13 . 1.242(4) ?
    O14 C13 . 1.248(4) ?
    O1W H1W1 . 0.839(10) ?
    O1W H1W2 . 0.849(10) ?
    O2W H2W1 . 0.850(10) ?
    O2W H2W2 . 0.826(10) ?
    N1 C15 . 1.131(5) ?
    N2 C17 . 1.130(6) ?
    N3 C19 . 1.225(10) ?
    C1 C2 . 1.564(4) ?
    C3 C4 . 1.549(5) ?
    C5 C6 . 1.554(5) ?
    C7 C8 . 1.560(5) ?
    C9 C10 . 1.543(5) ?
    C11 C12 . 1.562(4) ?
    C13 C14 . 1.555(4) ?
    C15 C16 . 1.453(5) ?
    C16 H16A . 0.9800 ?
    C16 H16B . 0.9800 ?
    C16 H16C . 0.9800 ?
    C17 C18 . 1.429(7) ?
    C18 H18A . 0.9800 ?
    C18 H18B . 0.9800 ?
    C18 H18C . 0.9800 ?
    C19 C20 . 1.544(11) ?
    C20 H20A . 0.9800 ?
    C20 H20B . 0.9800 ?
    C20 H20C . 0.9800 ?
loop_
    _geom_angle_atom_site_label_1
    _geom_angle_atom_site_label_2
    _geom_angle_atom_site_label_3
    _geom_angle_site_symmetry_1
    _geom_angle_site_symmetry_3
    _geom_angle
    _geom_angle_publ_flag
    O15 Cr1 O1 . . 177.60(10) ?
    O15 Cr1 O3 . . 93.62(9) ?
    O1 Cr1 O3 . . 88.40(10) ?
    O15 Cr1 O9 . . 94.83(9) ?
    O1 Cr1 O9 . . 83.11(10) ?
    O3 Cr1 O9 . . 171.35(10) ?
    O15 Cr1 O5 . . 91.45(10) ?
    O1 Cr1 O5 . . 89.66(10) ?
    O3 Cr1 O5 . . 94.78(10) ?
    O9 Cr1 O5 . . 86.86(10) ?
    O15 Cr1 O7 . . 91.71(9) ?
    O1 Cr1 O7 . . 87.10(10) ?
    O3 Cr1 O7 . . 87.27(10) ?
    O9 Cr1 O7 . . 90.63(10) ?
    O5 Cr1 O7 . . 176.12(10) ?
    O15 Cr2 O11 . . 94.11(10) ?
    O15 Cr2 O13 . . 93.23(9) ?
    O11 Cr2 O13 . . 92.54(10) ?
    O15 Cr2 O4 . . 93.81(9) ?
    O11 Cr2 O4 . . 87.48(10) ?
    O13 Cr2 O4 . . 172.95(10) ?
    O15 Cr2 O6 . . 94.50(10) ?
    O11 Cr2 O6 . . 171.16(10) ?
    O13 Cr2 O6 . . 84.97(10) ?
    O4 Cr2 O6 . . 93.95(10) ?
    O15 Cr2 O1W . . 179.24(10) ?
    O11 Cr2 O1W . . 85.21(10) ?
    O13 Cr2 O1W . . 86.47(10) ?
    O4 Cr2 O1W . . 86.50(10) ?
    O6 Cr2 O1W . . 86.17(10) ?
    O15 Cr3 O8 . . 93.43(9) ?
    O15 Cr3 O14 . . 93.95(9) ?
    O8 Cr3 O14 . . 172.40(10) ?
    O15 Cr3 O10 . . 94.39(10) ?
    O8 Cr3 O10 . . 91.54(10) ?
    O14 Cr3 O10 . . 86.09(10) ?
    O15 Cr3 O2W . . 179.43(10) ?
    O8 Cr3 O2W . . 86.22(10) ?
    O14 Cr3 O2W . . 86.41(10) ?
    O10 Cr3 O2W . . 86.07(10) ?
    O15 Cr3 O12 . . 93.18(9) ?
    O8 Cr3 O12 . . 86.73(9) ?
    O14 Cr3 O12 . . 94.66(9) ?
    O10 Cr3 O12 . . 172.32(10) ?
    O2W Cr3 O12 . . 86.35(10) ?
    C1 O1 Cr1 . . 130.9(2) ?
    C3 O3 Cr1 . . 132.3(2) ?
    C3 O4 Cr2 . . 125.6(2) ?
    C5 O5 Cr1 . . 126.5(2) ?
    C5 O6 Cr2 . . 129.5(2) ?
    C7 O7 Cr1 . . 126.0(2) ?
    C7 O8 Cr3 . . 131.6(2) ?
    C9 O9 Cr1 . . 132.6(2) ?
    C9 O10 Cr3 . . 126.0(2) ?
    C11 O11 Cr2 . . 131.5(2) ?
    C11 O12 Cr3 . . 125.8(2) ?
    C13 O13 Cr2 . . 127.4(2) ?
    C13 O14 Cr3 . . 131.1(2) ?
    Cr2 O15 Cr3 . . 120.38(11) ?
    Cr2 O15 Cr1 . . 119.25(12) ?
    Cr3 O15 Cr1 . . 120.35(11) ?
    Cr2 O1W H1W1 . . 112(3) ?
    Cr2 O1W H1W2 . . 122(3) ?
    H1W1 O1W H1W2 . . 108.1(17) ?
    Cr3 O2W H2W1 . . 126(3) ?
    Cr3 O2W H2W2 . . 120(3) ?
    H2W1 O2W H2W2 . . 110.6(18) ?
    O2 C1 O1 . . 131.0(3) ?
    O2 C1 C2 . . 117.9(3) ?
    O1 C1 C2 . . 111.2(3) ?
    C1 C2 Cl2 . . 112.6(2) ?
    C1 C2 Cl3 . . 108.5(2) ?
    Cl2 C2 Cl3 . . 109.03(18) ?
    C1 C2 Cl1 . . 108.6(2) ?
    Cl2 C2 Cl1 . . 109.29(19) ?
    Cl3 C2 Cl1 . . 108.81(18) ?
    O3 C3 O4 . . 128.4(3) ?
    O3 C3 C4 . . 115.3(3) ?
    O4 C3 C4 . . 116.3(3) ?
    C3 C4 Cl4 . . 112.4(2) ?
    C3 C4 Cl6 . . 110.7(2) ?
    Cl4 C4 Cl6 . . 110.0(2) ?
    C3 C4 Cl5 . . 104.4(2) ?
    Cl4 C4 Cl5 . . 109.6(2) ?
    Cl6 C4 Cl5 . . 109.6(2) ?
    O6 C5 O5 . . 128.5(3) ?
    O6 C5 C6 . . 116.1(3) ?
    O5 C5 C6 . . 115.4(3) ?
    C5 C6 Cl9 . . 110.7(2) ?
    C5 C6 Cl7 . . 112.2(2) ?
    Cl9 C6 Cl7 . . 109.9(2) ?
    C5 C6 Cl8 . . 105.4(2) ?
    Cl9 C6 Cl8 . . 110.6(2) ?
    Cl7 C6 Cl8 . . 107.91(19) ?
    O7 C7 O8 . . 129.4(3) ?
    O7 C7 C8 . . 117.2(3) ?
    O8 C7 C8 . . 113.4(3) ?
    C7 C8 Cl10 . . 112.6(2) ?
    C7 C8 Cl12 . . 109.6(2) ?
    Cl10 C8 Cl12 . . 109.56(19) ?
    C7 C8 Cl11 . . 106.5(2) ?
    Cl10 C8 Cl11 . . 108.88(19) ?
    Cl12 C8 Cl11 . . 109.6(2) ?
    O9 C9 O10 . . 128.8(3) ?
    O9 C9 C10 . . 114.1(3) ?
    C9 C10 Cl4' . . 116.4(4) ?
    C9 C10 Cl13 . . 110.0(3) ?
    C9 C10 Cl15 . . 113.5(4) ?
    Cl4' C10 Cl15 . . 115.9(5) ?
    Cl13 C10 Cl15 . . 110.6(4) ?
    C9 C10 Cl5' . . 111.8(7) ?
    Cl4' C10 Cl5' . . 111.8(5) ?
    Cl13 C10 Cl5' . . 117.6(7) ?
    C9 C10 Cl14 . . 105.0(2) ?
    Cl13 C10 Cl14 . . 109.1(2) ?
    Cl15 C10 Cl14 . . 108.5(3) ?
    Cl5' C10 Cl14 . . 102.3(5) ?
    C9 C10 Cl3' . . 101.2(4) ?
    Cl4' C10 Cl3' . . 108.1(4) ?
    Cl5' C10 Cl3' . . 106.4(5) ?
    Cl14 C10 Cl3' . . 129.9(5) ?
    O12 C11 O11 . . 128.9(3) ?
    O12 C11 C12 . . 117.1(3) ?
    O11 C11 C12 . . 113.9(3) ?
    C11 C12 Cl17 . . 112.9(2) ?
    C11 C12 Cl18 . . 110.7(2) ?
    Cl17 C12 Cl18 . . 110.02(18) ?
    C11 C12 Cl16 . . 104.2(2) ?
    Cl17 C12 Cl16 . . 109.59(19) ?
    Cl18 C12 Cl16 . . 109.25(18) ?
    O13 C13 O14 . . 129.3(3) ?
    O13 C13 C14 . . 115.9(3) ?
    O14 C13 C14 . . 114.8(3) ?
    C13 C14 Cl19 . . 109.4(2) ?
    C13 C14 Cl20 . . 111.2(2) ?
    Cl19 C14 Cl20 . . 109.58(19) ?
    C13 C14 Cl21 . . 106.9(2) ?
    Cl19 C14 Cl21 . . 110.30(19) ?
    Cl20 C14 Cl21 . . 109.49(19) ?
    N1 C15 C16 . . 179.3(5) ?
    C15 C16 H16A . . 109.5 ?
    C15 C16 H16B . . 109.5 ?
    H16A C16 H16B . . 109.5 ?
    C15 C16 H16C . . 109.5 ?
    H16A C16 H16C . . 109.5 ?
    H16B C16 H16C . . 109.5 ?
    N2 C17 C18 . . 178.2(6) ?
    C17 C18 H18A . . 109.5 ?
    C17 C18 H18B . . 109.5 ?
    H18A C18 H18B . . 109.5 ?
    C17 C18 H18C . . 109.5 ?
    H18A C18 H18C . . 109.5 ?
    H18B C18 H18C . . 109.5 ?
    N3 C19 C20 . . 178.0(9) ?
    C19 C20 H20A . . 109.5 ?
    C19 C20 H20B . . 109.5 ?
    H20A C20 H20B . . 109.5 ?
    C19 C20 H20C . . 109.5 ?
    H20A C20 H20C . . 109.5 ?
    H20B C20 H20C . . 109.5 ?
loop_
    _geom_torsion_atom_site_label_1
    _geom_torsion_atom_site_label_2
    _geom_torsion_atom_site_label_3
    _geom_torsion_atom_site_label_4
    _geom_torsion_site_symmetry_1
    _geom_torsion_site_symmetry_2
    _geom_torsion_site_symmetry_3
    _geom_torsion_site_symmetry_4
    _geom_torsion
    _geom_torsion_publ_flag
    O3 Cr1 O1 C1 . . . . 62.2(3) ?
    O9 Cr1 O1 C1 . . . . -119.5(3) ?
    O5 Cr1 O1 C1 . . . . -32.6(3) ?
    O7 Cr1 O1 C1 . . . . 149.5(3) ?
    O15 Cr1 O3 C3 . . . . -7.9(3) ?
    O1 Cr1 O3 C3 . . . . 170.8(3) ?
    O5 Cr1 O3 C3 . . . . -99.7(3) ?
    O7 Cr1 O3 C3 . . . . 83.6(3) ?
    O15 Cr2 O4 C3 . . . . -39.5(3) ?
    O11 Cr2 O4 C3 . . . . -133.4(3) ?
    O6 Cr2 O4 C3 . . . . 55.3(3) ?
    O1W Cr2 O4 C3 . . . . 141.2(3) ?
    O15 Cr1 O5 C5 . . . . -40.0(3) ?
    O1 Cr1 O5 C5 . . . . 142.1(3) ?
    O3 Cr1 O5 C5 . . . . 53.7(3) ?
    O9 Cr1 O5 C5 . . . . -134.8(3) ?
    O15 Cr2 O6 C5 . . . . -10.7(3) ?
    O13 Cr2 O6 C5 . . . . 82.2(3) ?
    O4 Cr2 O6 C5 . . . . -104.8(3) ?
    O1W Cr2 O6 C5 . . . . 168.9(3) ?
    O15 Cr1 O7 C7 . . . . -38.4(3) ?
    O1 Cr1 O7 C7 . . . . 139.6(3) ?
    O3 Cr1 O7 C7 . . . . -131.9(3) ?
    O9 Cr1 O7 C7 . . . . 56.5(3) ?
    O15 Cr3 O8 C7 . . . . -5.6(3) ?
    O10 Cr3 O8 C7 . . . . -100.0(3) ?
    O2W Cr3 O8 C7 . . . . 174.0(3) ?
    O12 Cr3 O8 C7 . . . . 87.4(3) ?
    O15 Cr1 O9 C9 . . . . -7.1(3) ?
    O1 Cr1 O9 C9 . . . . 174.1(3) ?
    O5 Cr1 O9 C9 . . . . 84.1(3) ?
    O7 Cr1 O9 C9 . . . . -98.9(3) ?
    O15 Cr3 O10 C9 . . . . -40.5(3) ?
    O8 Cr3 O10 C9 . . . . 53.1(3) ?
    O14 Cr3 O10 C9 . . . . -134.1(3) ?
    O2W Cr3 O10 C9 . . . . 139.2(3) ?
    O15 Cr2 O11 C11 . . . . -7.5(3) ?
    O13 Cr2 O11 C11 . . . . -100.9(3) ?
    O4 Cr2 O11 C11 . . . . 86.1(3) ?
    O1W Cr2 O11 C11 . . . . 172.8(3) ?
    O15 Cr3 O12 C11 . . . . -35.3(3) ?
    O8 Cr3 O12 C11 . . . . -128.6(3) ?
    O14 Cr3 O12 C11 . . . . 58.9(3) ?
    O2W Cr3 O12 C11 . . . . 145.0(3) ?
    O15 Cr2 O13 C13 . . . . -34.4(3) ?
    O11 Cr2 O13 C13 . . . . 59.8(3) ?
    O6 Cr2 O13 C13 . . . . -128.7(3) ?
    O1W Cr2 O13 C13 . . . . 144.9(3) ?
    O15 Cr3 O14 C13 . . . . -2.0(3) ?
    O10 Cr3 O14 C13 . . . . 92.1(3) ?
    O2W Cr3 O14 C13 . . . . 178.4(3) ?
    O12 Cr3 O14 C13 . . . . -95.5(3) ?
    O11 Cr2 O15 Cr3 . . . . -39.09(14) ?
    O13 Cr2 O15 Cr3 . . . . 53.69(14) ?
    O4 Cr2 O15 Cr3 . . . . -126.83(13) ?
    O6 Cr2 O15 Cr3 . . . . 138.90(13) ?
    O11 Cr2 O15 Cr1 . . . . 142.66(13) ?
    O13 Cr2 O15 Cr1 . . . . -124.55(13) ?
    O4 Cr2 O15 Cr1 . . . . 54.92(13) ?
    O6 Cr2 O15 Cr1 . . . . -39.35(14) ?
    O8 Cr3 O15 Cr2 . . . . 140.83(13) ?
    O14 Cr3 O15 Cr2 . . . . -40.99(14) ?
    O10 Cr3 O15 Cr2 . . . . -127.36(13) ?
    O12 Cr3 O15 Cr2 . . . . 53.92(13) ?
    O8 Cr3 O15 Cr1 . . . . -40.94(14) ?
    O14 Cr3 O15 Cr1 . . . . 137.24(13) ?
    O10 Cr3 O15 Cr1 . . . . 50.87(14) ?
    O12 Cr3 O15 Cr1 . . . . -127.86(13) ?
    O3 Cr1 O15 Cr2 . . . . -38.30(14) ?
    O9 Cr1 O15 Cr2 . . . . 143.55(13) ?
    O5 Cr1 O15 Cr2 . . . . 56.58(14) ?
    O7 Cr1 O15 Cr2 . . . . -125.67(13) ?
    O3 Cr1 O15 Cr3 . . . . 143.45(13) ?
    O9 Cr1 O15 Cr3 . . . . -34.69(14) ?
    O5 Cr1 O15 Cr3 . . . . -121.66(14) ?
    O7 Cr1 O15 Cr3 . . . . 56.08(14) ?
    Cr1 O1 C1 O2 . . . . -17.1(6) ?
    Cr1 O1 C1 C2 . . . . 162.3(2) ?
    O2 C1 C2 Cl2 . . . . -3.5(4) ?
    O1 C1 C2 Cl2 . . . . 177.0(2) ?
    O2 C1 C2 Cl3 . . . . -124.3(3) ?
    O1 C1 C2 Cl3 . . . . 56.2(3) ?
    O2 C1 C2 Cl1 . . . . 117.6(3) ?
    O1 C1 C2 Cl1 . . . . -61.9(3) ?
    Cr1 O3 C3 O4 . . . . 28.9(5) ?
    Cr1 O3 C3 C4 . . . . -148.2(2) ?
    Cr2 O4 C3 O3 . . . . 1.6(5) ?
    Cr2 O4 C3 C4 . . . . 178.7(2) ?
    O3 C3 C4 Cl4 . . . . -161.7(3) ?
    O4 C3 C4 Cl4 . . . . 20.9(4) ?
    O3 C3 C4 Cl6 . . . . -38.2(4) ?
    O4 C3 C4 Cl6 . . . . 144.4(3) ?
    O3 C3 C4 Cl5 . . . . 79.6(3) ?
    O4 C3 C4 Cl5 . . . . -97.8(3) ?
    Cr2 O6 C5 O5 . . . . 34.3(5) ?
    Cr2 O6 C5 C6 . . . . -144.0(3) ?
    Cr1 O5 C5 O6 . . . . -1.4(5) ?
    Cr1 O5 C5 C6 . . . . 176.9(2) ?
    O6 C5 C6 Cl9 . . . . -133.0(3) ?
    O5 C5 C6 Cl9 . . . . 48.5(4) ?
    O6 C5 C6 Cl7 . . . . -9.9(4) ?
    O5 C5 C6 Cl7 . . . . 171.6(3) ?
    O6 C5 C6 Cl8 . . . . 107.3(3) ?
    O5 C5 C6 Cl8 . . . . -71.2(3) ?
    Cr1 O7 C7 O8 . . . . 1.2(5) ?
    Cr1 O7 C7 C8 . . . . -179.7(2) ?
    Cr3 O8 C7 O7 . . . . 27.7(5) ?
    Cr3 O8 C7 C8 . . . . -151.5(2) ?
    O7 C7 C8 Cl10 . . . . 9.9(4) ?
    O8 C7 C8 Cl10 . . . . -170.8(2) ?
    O7 C7 C8 Cl12 . . . . 132.2(3) ?
    O8 C7 C8 Cl12 . . . . -48.5(3) ?
    O7 C7 C8 Cl11 . . . . -109.4(3) ?
    O8 C7 C8 Cl11 . . . . 69.9(3) ?
    Cr1 O9 C9 O10 . . . . 22.5(5) ?
    Cr1 O9 C9 C10 . . . . -158.9(2) ?
    Cr3 O10 C9 O9 . . . . 7.7(5) ?
    Cr3 O10 C9 C10 . . . . -170.8(2) ?
    O9 C9 C10 Cl4' . . . . 36.3(7) ?
    O10 C9 C10 Cl4' . . . . -145.0(7) ?
    O9 C9 C10 Cl13 . . . . -60.9(4) ?
    O10 C9 C10 Cl13 . . . . 117.9(3) ?
    O9 C9 C10 Cl15 . . . . 174.7(4) ?
    O10 C9 C10 Cl15 . . . . -6.6(5) ?
    O9 C9 C10 Cl5' . . . . 166.5(5) ?
    O10 C9 C10 Cl5' . . . . -14.7(6) ?
    O9 C9 C10 Cl14 . . . . 56.3(3) ?
    O10 C9 C10 Cl14 . . . . -124.9(3) ?
    O9 C9 C10 Cl3' . . . . -80.5(6) ?
    O10 C9 C10 Cl3' . . . . 98.2(6) ?
    Cr3 O12 C11 O11 . . . . -3.2(5) ?
    Cr3 O12 C11 C12 . . . . 173.2(2) ?
    Cr2 O11 C11 O12 . . . . 31.1(5) ?
    Cr2 O11 C11 C12 . . . . -145.3(2) ?
    O12 C11 C12 Cl17 . . . . 23.3(4) ?
    O11 C11 C12 Cl17 . . . . -159.8(2) ?
    O12 C11 C12 Cl18 . . . . 147.1(2) ?
    O11 C11 C12 Cl18 . . . . -36.0(3) ?
    O12 C11 C12 Cl16 . . . . -95.5(3) ?
    O11 C11 C12 Cl16 . . . . 81.4(3) ?
    Cr2 O13 C13 O14 . . . . -1.5(5) ?
    Cr2 O13 C13 C14 . . . . 176.2(2) ?
    Cr3 O14 C13 O13 . . . . 25.1(5) ?
    Cr3 O14 C13 C14 . . . . -152.6(2) ?
    O13 C13 C14 Cl19 . . . . 131.3(3) ?
    O14 C13 C14 Cl19 . . . . -50.7(3) ?
    O13 C13 C14 Cl20 . . . . 10.2(4) ?
    O14 C13 C14 Cl20 . . . . -171.8(2) ?
    O13 C13 C14 Cl21 . . . . -109.3(3) ?
    O14 C13 C14 Cl21 . . . . 68.7(3) ?
loop_
    _geom_hbond_atom_site_label_D
    _geom_hbond_atom_site_label_H
    _geom_hbond_atom_site_label_A
    _geom_hbond_site_symmetry_A
    _geom_hbond_distance_DH
    _geom_hbond_distance_HA
    _geom_hbond_distance_DA
    _geom_hbond_angle_DHA
    _geom_hbond_publ_flag
    O1W H1W1 N1 . 0.840(10)
                          1.97(2) 2.791(4) 166(5) yes
    O1W H1W2 N2 . 0.850(10)
                          1.970(10)
                                  2.810(5) 173(4) yes
    O2W H2W1 N3 . 0.850(10)
                          1.880(10)
                                  2.719(5) 171(4) yes
    O2W H2W2 O2 2_646 0.830(10)
                              1.810(10)
                                      2.613(3) 165(4) yes
