# Supplementary material for: Diaqua-μ3-oxido-hexa­kis(μ2-trichloro­acetato-κ2 O:O′)(trichloro­acetato-κO)trichromium(III) acetonitrile tris­olvate
Source: Acta Crystallogr Sect E Struct Rep Online. 2008 Aug 16;64(Pt 9):m1175. doi: 10.1107/S1600536808025798 (PMC2960559; doi:10.1107/S1600536808025798)
Supplement: Supplementary file 2 [file e-64-m1175-Isup2.hkl]

# 
# h,k,l, Fc-squared, Fo-squared, sigma(Fo-squared) and status flag 
# 
data_I
_shelx_title '  P21/n' 
_shelx_refln_list_code          4 
_shelx_F_calc_maximum      642.73 
_exptl_crystal_F_000      2876.00 
_reflns_d_resolution_high  0.7696 
 
loop_ 
 _symmetry_equiv_pos_as_xyz 
 'x, y, z' 
 '-x+1/2, y+1/2, -z+1/2' 
 '-x, -y, -z' 
 'x-1/2, -y-1/2, z-1/2' 
 
_cell_length_a    11.6307 
_cell_length_b    19.4812 
_cell_length_c    22.9487 
_cell_angle_alpha  90.000 
_cell_angle_beta   95.355 
_cell_angle_gamma  90.000 
 
_shelx_F_squared_multiplier     1.000 
 
loop_ 
 _refln_index_h 
 _refln_index_k 
 _refln_index_l 
 _refln_F_squared_calc 
 _refln_F_squared_meas 
 _refln_F_squared_sigma 
 _refln_observed_status 
   2   0   0     7483.74     7252.86    174.64 o 
   4   0   0     1816.11     2066.01    104.60 o 
   6   0   0     3656.56     4712.49    196.63 o 
   8   0   0    15733.54    15619.43    459.71 o 
  10   0   0      779.82      775.31    123.46 o 
  12   0   0     1223.13     1200.01    166.11 o 
  14   0   0     1693.69     1652.54    211.00 o 
   1   1   0     4202.02     3067.89    248.94 o 
   2   1   0     3334.52     3764.25     63.54 o 
   3   1   0     5346.57     4920.03     85.18 o 
   4   1   0     1179.79     2301.24     58.98 o 
   5   1   0     4846.28     4046.30     88.56 o 
   6   1   0     8978.65     9724.26    213.96 o 
   7   1   0        7.53       42.29     52.08 o 
   8   1   0    43890.84    44815.08    712.18 o 
   9   1   0     5445.66     5548.29    183.61 o 
  10   1   0     1189.10      985.09     94.10 o 
  11   1   0     3160.84     3374.96    226.04 o 
  12   1   0      601.85      554.01     93.65 o 
  13   1   0     2572.08     2513.02    164.38 o 
  14   1   0     2665.84     2564.65    175.24 o 
  15   1   0     1357.85     1700.68    366.33 o 
   1   2   0      523.16       87.60      9.68 o 
   2   2   0    28461.22    28290.45    290.11 o 
   3   2   0     2820.52     3285.10     77.93 o 
   4   2   0      203.93      409.69     40.04 o 
   5   2   0     4246.24     3774.96     87.95 o 
   6   2   0      244.03      341.73     34.89 o 
   7   2   0     7145.89     7455.28    194.27 o 
   8   2   0       63.69       12.29     71.61 o 
   9   2   0      490.03      363.58     65.89 o 
  10   2   0      891.79      744.53    114.48 o 
  11   2   0      885.13      916.91     99.04 o 
  12   2   0     1154.18     1281.29    120.27 o 
  13   2   0     2052.95     1860.23    145.81 o 
  14   2   0     1233.12     1136.92    249.16 o 
   1   3   0     1420.37     1859.06     29.98 o 
   2   3   0    45378.44    54519.54    850.93 o 
   3   3   0      578.34      530.54     23.69 o 
   4   3   0    11812.39    12574.90    155.91 o 
   5   3   0     7398.61     8507.28    120.86 o 
   6   3   0    11830.54    11363.44    228.74 o 
   7   3   0    26697.06    28854.00    523.70 o 
   8   3   0     1745.51     1900.41     89.29 o 
   9   3   0       92.42      166.34     55.56 o 
  10   3   0     1108.39      922.88    242.65 o 
  11   3   0      589.23      568.65    141.42 o 
  12   3   0    13014.22    13668.49    358.82 o 
  13   3   0     3110.76     3278.98    180.92 o 
  14   3   0     1641.67     1385.51    139.83 o 
   0   4   0   153071.72   158741.06   3120.56 o 
   1   4   0     5596.88     3701.13     58.86 o 
   2   4   0    63988.06    69350.29    795.94 o 
   3   4   0       85.11      132.74     16.39 o 
   4   4   0    17936.40    17078.58    204.13 o 
   5   4   0    57005.62    59265.46    629.75 o 
   6   4   0    10707.39    10824.24    151.73 o 
   7   4   0    20888.54    20687.33    460.93 o 
   8   4   0    13551.38    13731.61    239.58 o 
   9   4   0    12504.71    12251.88    229.00 o 
  10   4   0      327.85      283.25     69.27 o 
  11   4   0     1351.53     1393.56    116.49 o 
  12   4   0     3356.25     2945.20    164.10 o 
  13   4   0      443.52      349.36     97.19 o 
  14   4   0     1701.62     1662.53    150.47 o 
   1   5   0     3788.04     4037.06     83.20 o 
   2   5   0    72791.72    68035.80    789.46 o 
   3   5   0     9560.73     9383.89    167.67 o 
   4   5   0     5372.94     5335.22     91.85 o 
   5   5   0      730.14     1040.67     41.68 o 
   6   5   0      208.94      229.08     25.66 o 
   7   5   0     6170.94     5574.54    101.02 o 
   8   5   0      557.55      408.94     49.62 o 
   9   5   0      284.24      321.24     49.75 o 
  10   5   0     1417.68     1539.96    117.40 o 
  11   5   0     6342.74     6865.43    236.02 o 
  12   5   0     9613.44    10110.86    304.89 o 
  13   5   0      145.23        1.88     67.26 o 
  14   5   0       29.86      155.52     81.96 o 
   0   6   0    29316.83    25096.49    577.78 o 
   1   6   0     2267.84     2230.83     78.57 o 
   2   6   0    14138.79    10947.42    184.10 o 
   3   6   0     5603.23     4046.74     93.21 o 
   4   6   0     2373.79     2416.08     71.28 o 
   5   6   0     3099.38     2959.61     71.92 o 
   6   6   0     9433.72     9504.19    159.33 o 
   7   6   0     1544.46     1481.87     60.67 o 
   8   6   0      124.27       98.68     37.42 o 
   9   6   0      365.58      309.61     53.37 o 
  10   6   0     1526.48     1651.96    256.57 o 
  11   6   0     5949.31     6165.46    245.34 o 
  12   6   0      952.90     1013.14    113.80 o 
  13   6   0     1732.09     1742.65    145.86 o 
  14   6   0     5889.67     6434.31    353.31 o 
   1   7   0       61.08      -34.67     23.11 o 
   2   7   0    15753.07    17168.69    310.38 o 
   3   7   0    15401.27    13433.16    210.71 o 
   4   7   0    15152.07    16649.59    249.80 o 
   5   7   0     3584.16     3854.11    149.94 o 
   6   7   0    29868.86    29913.94    388.79 o 
   7   7   0     1753.32     1807.10    142.10 o 
   8   7   0      912.99      955.11     73.17 o 
   9   7   0     6323.07     6534.18    170.25 o 
  10   7   0     2287.86     2200.45    112.21 o 
  11   7   0      822.51      897.54    104.28 o 
  12   7   0     4297.02     3980.74    198.67 o 
  13   7   0       31.68       30.14    134.46 o 
  14   7   0     3124.13     3316.23    199.65 o 
   0   8   0    12924.30    12814.02    361.84 o 
   1   8   0     4034.03     3729.80    118.08 o 
   2   8   0     1599.73     1737.07    108.87 o 
   3   8   0     3903.70     3615.55     96.50 o 
   4   8   0     2012.65     1969.62    113.47 o 
   5   8   0    10212.32    10101.35    182.89 o 
   6   8   0      829.96      760.05     51.05 o 
   7   8   0    19137.83    18454.29    281.68 o 
   8   8   0    18140.53    18218.31    311.86 o 
   9   8   0      140.11      138.36     46.61 o 
  10   8   0       65.60      151.96     49.68 o 
  11   8   0     2927.33     2679.54    158.22 o 
  12   8   0     1038.25     1158.03    124.98 o 
  13   8   0      723.58      836.76    132.44 o 
  14   8   0      330.77      321.30    206.74 o 
   1   9   0    12730.05    13057.84    269.28 o 
   2   9   0     1598.09     1964.73    117.40 o 
   3   9   0      594.66      543.35     46.40 o 
   4   9   0    59548.82    58683.09    729.65 o 
   5   9   0        8.83       -5.93     24.84 o 
   6   9   0     3205.56     3147.94     98.86 o 
   7   9   0      592.04      807.64     84.12 o 
   8   9   0       14.64      -13.67     44.22 o 
   9   9   0    11759.90    11621.90    246.30 o 
  10   9   0     2112.59     1822.88    102.67 o 
  11   9   0      108.17      213.64     77.44 o 
  12   9   0      170.45      116.87     79.35 o 
  13   9   0     2209.30     2335.79    170.15 o 
  14   9   0     3032.32     3520.23    213.73 o 
   0  10   0    68990.23    74424.32   1049.94 o 
   1  10   0     1871.92     2639.81    121.44 o 
   2  10   0     7715.69     7917.82    201.45 o 
   3  10   0     1434.57     1112.50     63.01 o 
   4  10   0    33972.27    35118.35    479.47 o 
   5  10   0    10742.26    10639.99    202.20 o 
   6  10   0    41094.01    40568.10    546.37 o 
   7  10   0       55.65       80.55     49.19 o 
   8  10   0      737.46      778.37     85.87 o 
   9  10   0    13998.23    14651.82    386.54 o 
  10  10   0     1286.04     1345.80    114.49 o 
  11  10   0        2.95       39.51     89.34 o 
  12  10   0     4677.66     4836.40    322.34 o 
  13  10   0      163.07      191.70    123.91 o 
   1  11   0     1562.75     1741.49     95.57 o 
   2  11   0    41218.69    39999.38    667.83 o 
   3  11   0      348.09      301.38     61.94 o 
   4  11   0     7315.44     6584.23    154.64 o 
   5  11   0       62.21       54.62     35.83 o 
   6  11   0     9313.99     9702.32    198.38 o 
   7  11   0      156.00      106.59     59.48 o 
   8  11   0     9610.47     9166.77    266.97 o 
   9  11   0     3456.49     3684.83    172.86 o 
  10  11   0       46.10       -0.16     59.30 o 
  11  11   0     2677.16     3098.12    253.65 o 
  12  11   0      425.96      984.52    176.43 o 
  13  11   0       99.14      175.53    121.66 o 
   0  12   0      192.15      443.55     89.79 o 
   1  12   0      466.11      358.46     59.67 o 
   2  12   0     3233.42     3751.83    143.60 o 
   3  12   0     8337.33     8339.06    231.11 o 
   4  12   0      968.37     1046.00     69.33 o 
   5  12   0      979.48     1002.05     69.19 o 
   6  12   0      862.34     1216.77    307.52 o 
   7  12   0     1433.16     1411.09    110.73 o 
   8  12   0     6970.61     7008.62    235.84 o 
   9  12   0     1077.67     1057.76    126.60 o 
  10  12   0     1596.50     1668.31    247.59 o 
  11  12   0     1016.15     1135.36    179.57 o 
  12  12   0      677.77     1023.58    186.76 o 
  13  12   0      457.42      557.13    168.80 o 
   1  13   0     2118.63     2103.91    120.99 o 
   2  13   0     4274.87     4635.47    167.71 o 
   3  13   0      721.83      798.34     82.77 o 
   4  13   0     1181.95     1137.95     75.50 o 
   5  13   0      148.68       39.67     37.54 o 
   6  13   0    17592.42    16678.36    298.05 o 
   7  13   0       12.52      118.08     59.24 o 
   8  13   0      916.05      748.81    152.19 o 
   9  13   0    14333.04    13909.52    367.09 o 
  10  13   0      253.64      339.14    126.82 o 
  11  13   0      118.72        3.59     95.17 o 
  12  13   0     2275.16     3082.40    279.69 o 
   0  14   0      651.34      736.26    121.66 o 
   1  14   0     4375.20     4245.98    168.96 o 
   2  14   0    43652.41    43418.38    751.74 o 
   3  14   0     3351.97     3581.43    203.14 o 
   4  14   0     2527.01     2528.73    112.66 o 
   5  14   0      190.04      138.27     86.64 o 
   6  14   0      991.35      907.92     74.62 o 
   7  14   0     3791.63     3779.47    174.75 o 
   8  14   0       61.70      144.56     68.25 o 
   9  14   0    13991.90    13215.00    363.77 o 
  10  14   0     1442.45     1544.88    158.03 o 
  11  14   0     1450.37     1568.59    207.41 o 
  12  14   0      875.26      790.13    183.62 o 
   1  15   0      240.79      525.01    100.56 o 
   2  15   0    10811.94    10291.26    281.32 o 
   3  15   0    13405.79    12673.46    319.25 o 
   4  15   0     1680.76     1433.40    134.69 o 
   5  15   0       33.68      -12.69     38.24 o 
   6  15   0     6718.38     6948.98    184.61 o 
   7  15   0        1.02      -41.53     50.49 o 
   8  15   0      160.40      231.87     77.13 o 
   9  15   0      520.61      610.05    123.91 o 
  10  15   0     4496.18     4913.73    231.65 o 
  11  15   0     1706.60     1481.25    145.66 o 
  12  15   0     2733.51     3026.73    283.73 o 
   0  16   0      657.73      607.41    125.70 o 
   1  16   0     1552.06     1281.16    111.12 o 
   2  16   0      834.50      892.65    103.93 o 
   3  16   0      576.52      400.66     76.04 o 
   4  16   0       67.89      134.96    100.14 o 
   5  16   0     3460.26     3106.98    126.85 o 
   6  16   0     5824.32     5286.99    261.54 o 
   7  16   0     3197.76     2948.51    166.92 o 
   8  16   0      108.96      249.62     84.08 o 
   9  16   0      659.55      599.12    104.55 o 
  10  16   0       13.44      137.34     83.16 o 
  11  16   0     2434.06     2511.16    196.41 o 
   1  17   0       94.02      201.57    102.81 o 
   2  17   0     4106.18     3930.11    182.91 o 
   3  17   0     3749.91     3940.88    178.68 o 
   4  17   0      375.27      333.99     64.12 o 
   5  17   0      862.63      813.59     80.52 o 
   6  17   0      414.86      404.45     86.55 o 
   7  17   0      352.33      651.89    186.08 o 
   8  17   0     4563.85     4419.27    216.08 o 
   9  17   0     3286.10     3408.05    195.47 o 
  10  17   0      552.99      748.00    120.40 o 
  11  17   0     3621.87     3661.57    217.72 o 
   0  18   0    24189.04    23390.98    730.42 o 
   1  18   0      125.57      124.06    136.70 o 
   2  18   0     3654.10     3591.97    180.67 o 
   3  18   0     2102.18     2255.59    282.83 o 
   4  18   0     1433.50     1581.91    124.69 o 
   5  18   0      105.50       49.22     51.14 o 
   6  18   0     7558.37     7069.13    346.13 o 
   7  18   0     8351.25     7823.86    285.11 o 
   8  18   0     5085.81     5079.01    272.73 o 
   9  18   0       34.83      140.55     81.75 o 
  10  18   0      300.92      335.51     99.45 o 
   1  19   0     1089.22     1095.09    139.62 o 
   2  19   0       65.64      222.02    101.68 o 
   3  19   0     2607.91     2501.75    128.66 o 
   4  19   0      514.14      676.60    111.44 o 
   5  19   0     3429.61     3638.20    152.49 o 
   6  19   0       79.97      225.48     87.93 o 
   7  19   0     2286.00     2473.31    177.80 o 
   8  19   0       89.04      203.95    116.27 o 
   9  19   0     3444.77     3692.52    212.84 o 
   0  20   0      173.67      431.88    137.37 o 
   1  20   0       37.94       80.96     93.15 o 
   2  20   0      532.97      403.27     95.62 o 
   3  20   0     1188.36     1074.88    120.03 o 
   4  20   0     2709.88     2410.10    134.71 o 
   5  20   0     2084.94     2170.07    128.74 o 
   6  20   0      925.98     1143.32    146.80 o 
   7  20   0     2652.02     2423.40    178.09 o 
   8  20   0       58.57      460.09    212.57 o 
   9  20   0     2880.55     2803.13    200.90 o 
   1  21   0     1616.28     1483.67    169.92 o 
   2  21   0     1469.01     1505.16    146.54 o 
   3  21   0     2156.06     2430.45    182.45 o 
   4  21   0     6959.31     6364.84    211.68 o 
   5  21   0      736.69      749.98     94.22 o 
   6  21   0      621.06      736.63    123.48 o 
   7  21   0       51.84      106.54     81.86 o 
   8  21   0      188.32      317.98    103.58 o 
   0  22   0     1087.50     1323.92    200.67 o 
   1  22   0       90.66       45.99     82.37 o 
   2  22   0      654.93      860.38    128.13 o 
   3  22   0      293.08      320.30     96.46 o 
   4  22   0      522.17      573.90     90.89 o 
   5  22   0     1248.89     1362.50    149.39 o 
   6  22   0      207.60      112.43    124.58 o 
   7  22   0     1300.31     1321.30    153.80 o 
   1  23   0        0.34      -60.26     76.19 o 
   2  23   0      588.89      516.33    118.30 o 
   3  23   0     2828.38     2693.53    247.16 o 
   4  23   0     4447.23     4616.76    194.54 o 
   5  23   0     2721.71     2335.08    187.32 o 
   6  23   0      160.21      401.50    224.92 o 
   0  24   0     2840.55     3576.68    318.75 o 
   1  24   0      106.95      146.32    100.11 o 
   2  24   0     3065.20     3616.00    222.88 o 
   3  24   0       66.59      210.84     82.07 o 
   4  24   0     1267.88     1186.14    120.43 o 
   1  25   0     1231.74     1374.16    163.77 o 
   2  25   0        4.84      -13.81     85.22 o 
 -15   0   1      216.98      148.60    137.82 o 
 -13   0   1     1355.38     1350.85    184.06 o 
 -11   0   1     2132.48     2114.05    186.31 o 
  -9   0   1      928.54      958.93    123.91 o 
  -7   0   1     1004.86      445.79     77.22 o 
  -5   0   1    38661.05    36149.77    767.68 o 
  -3   0   1     7276.63     6434.17    177.78 o 
  -1   0   1   149433.22   121377.81   2319.66 o 
   1   0   1    66805.13    67022.29   8949.34 o 
   3   0   1   413099.72   442373.69   6097.92 o 
   5   0   1    16280.91    20114.19    483.95 o 
   7   0   1     6758.30     6216.88    247.36 o 
   9   0   1        5.10      -13.92     60.61 o 
  11   0   1       46.99      101.91     84.85 o 
  13   0   1     4581.88     4300.82    287.77 o 
 -15   1   1        5.23      -44.97     76.49 o 
 -14   1   1     1280.84     1375.55    142.76 o 
 -13   1   1       41.14       13.02     68.03 o 
 -12   1   1     1813.38     2046.47    141.60 o 
 -11   1   1     1774.31     1839.99    125.35 o 
 -10   1   1     4054.18     4277.47    168.49 o 
  -9   1   1     9131.58     9198.89    241.57 o 
  -8   1   1     2156.17     2261.68    110.09 o 
  -7   1   1     4038.11     4323.37    140.91 o 
  -6   1   1    36452.22    39264.79    600.60 o 
  -5   1   1     1518.05     2063.38     81.74 o 
  -4   1   1     2212.60     2491.87     62.23 o 
  -3   1   1    35497.54    38180.92    408.30 o 
  -2   1   1    27580.05    28625.25    312.74 o 
  -1   1   1     1058.85      881.62     36.42 o 
   0   1   1    22207.90       -2.22      1.48 o 
   1   1   1     1957.03     2341.97    113.55 o 
   2   1   1     3139.64     2020.89     52.75 o 
   3   1   1    45223.96    50433.21    576.78 o 
   4   1   1     2046.73     2045.35     55.07 o 
   5   1   1    13119.47    12503.66    188.12 o 
   6   1   1      324.93      480.34     67.50 o 
   7   1   1    20508.29    21335.95    573.29 o 
   8   1   1     7407.48     7187.38    228.96 o 
   9   1   1        8.14       63.40     54.55 o 
  10   1   1      656.80      604.92     85.52 o 
  11   1   1    11864.60    12096.49    364.31 o 
  12   1   1       40.66       90.06     70.45 o 
  13   1   1      702.17      609.51    102.29 o 
  14   1   1     3268.09     3155.92    419.53 o 
 -15   2   1      731.40      648.70    138.27 o 
 -14   2   1      204.56       45.85     74.67 o 
 -13   2   1      142.49      115.79     74.43 o 
 -12   2   1     1350.35     1688.38    131.28 o 
 -11   2   1      176.43      108.92     58.60 o 
 -10   2   1     5712.06     5756.01    198.56 o 
  -9   2   1    17650.10    18900.46    383.95 o 
  -8   2   1     8642.22     8707.48    222.53 o 
  -7   2   1     5460.95     4954.87    151.10 o 
  -6   2   1     8636.37     8649.22    155.78 o 
  -5   2   1     1680.08     1531.18     56.66 o 
  -4   2   1     6174.59     8821.02    141.57 o 
  -3   2   1     8332.26    10915.87    203.92 o 
  -2   2   1    26101.86    27004.63    274.22 o 
  -1   2   1    16369.08    21072.89    216.17 o 
   0   2   1    35209.52    33832.98   1173.01 o 
   1   2   1    29197.38    30556.39    307.33 o 
   2   2   1     7641.76     7836.19     85.72 o 
   3   2   1       21.51      169.58     14.19 o 
   4   2   1    11929.80    12142.91    179.66 o 
   5   2   1     9039.81     8302.49    143.70 o 
   6   2   1     7233.46     8467.62    152.97 o 
   7   2   1      326.40      277.06     35.37 o 
   8   2   1     2070.26     2260.15    160.94 o 
   9   2   1      377.08      477.87     71.24 o 
  10   2   1    13897.37    13997.99    335.22 o 
  11   2   1       26.58      -21.65     52.35 o 
  12   2   1     6010.68     5688.00    225.38 o 
  13   2   1       15.58        6.64     62.85 o 
  14   2   1       54.54      -19.85     81.03 o 
 -14   3   1      984.06     1082.34    129.20 o 
 -13   3   1     2450.45     2175.09    154.03 o 
 -12   3   1     3191.12     3309.03    171.18 o 
 -11   3   1     5217.06     5347.35    202.34 o 
 -10   3   1     3251.34     3086.31    153.54 o 
  -9   3   1     6800.99     7332.90    215.06 o 
  -8   3   1      945.15      957.16     79.88 o 
  -7   3   1       87.45      244.47     36.11 o 
  -6   3   1     3461.30     3749.96    120.63 o 
  -5   3   1    15034.44    15324.49    226.52 o 
  -4   3   1    29478.10    33953.90    417.59 o 
  -3   3   1    18433.66    19185.93    190.67 o 
  -2   3   1    55903.06    64509.33    572.27 o 
  -1   3   1     8956.22    13545.80    173.14 o 
   0   3   1     9721.48     7912.56     92.19 o 
   1   3   1     1594.61     3516.40     63.59 o 
   2   3   1     6811.75     8557.56    108.24 o 
   3   3   1        7.31       21.29     22.16 o 
   4   3   1     8661.85    10169.76    131.18 o 
   5   3   1    14130.85    16398.36    239.72 o 
   6   3   1     2588.79     2561.08     79.66 o 
   7   3   1    14279.36    15337.95    245.50 o 
   8   3   1      560.33      493.53     47.91 o 
   9   3   1     7063.53     7318.35    219.67 o 
  10   3   1      573.08      704.49     86.17 o 
  11   3   1     7173.02     6527.98    228.88 o 
  12   3   1     5125.77     5354.81    218.00 o 
  13   3   1      181.50      158.14     77.92 o 
  14   3   1      129.29      101.28    101.68 o 
 -14   4   1     6445.37     7047.06    274.50 o 
 -13   4   1       14.49      -92.36     62.45 o 
 -12   4   1      568.16      466.70     89.55 o 
 -11   4   1     5893.76     6307.98    221.77 o 
 -10   4   1      513.80      539.82     77.77 o 
  -9   4   1     2047.21     2167.74    138.05 o 
  -8   4   1     2878.37     3271.55    106.52 o 
  -7   4   1     7576.70     7279.48    121.20 o 
  -6   4   1    44212.00    44481.63    971.91 o 
  -5   4   1     4881.16     5172.16     93.55 o 
  -4   4   1    14610.24    16883.91    203.69 o 
  -3   4   1     1535.98     1978.75     42.14 o 
  -2   4   1    19023.78    16566.13    186.33 o 
  -1   4   1     3326.64     3734.72     65.25 o 
   0   4   1    14716.00    15578.84    200.50 o 
   1   4   1    24452.64    27021.27    330.80 o 
   2   4   1     6645.90     5538.78     95.91 o 
   3   4   1     9654.35    10508.85    135.60 o 
   4   4   1     9767.75    10597.77    140.17 o 
   5   4   1      283.98      302.54     32.20 o 
   6   4   1     6754.69     7487.18    149.17 o 
   7   4   1      222.66      188.38     46.92 o 
   8   4   1     9887.11     9753.46    231.91 o 
   9   4   1       97.83      101.85     38.53 o 
  10   4   1     2515.94     2372.12    254.32 o 
  11   4   1       56.27       57.32     58.81 o 
  12   4   1      137.60      198.26     77.76 o 
  13   4   1      550.05      504.47     98.56 o 
  14   4   1      702.36      796.35    119.47 o 
 -14   5   1     3666.75     3850.21    206.88 o 
 -13   5   1       37.82       28.13     70.16 o 
 -12   5   1     8908.31     8986.67    284.11 o 
 -11   5   1      240.31      338.58     76.58 o 
 -10   5   1      515.12      411.24     73.86 o 
  -9   5   1     2807.09     2711.01    103.67 o 
  -8   5   1      250.43      342.97     46.55 o 
  -7   5   1     2186.01     2079.61     61.84 o 
  -6   5   1    37130.98    37823.05    577.16 o 
  -5   5   1    17741.39    18878.15    294.64 o 
  -4   5   1     4431.18     4387.94     82.89 o 
  -3   5   1     6710.07     8005.82    112.90 o 
  -2   5   1    14582.48    16782.36    192.66 o 
  -1   5   1     4649.55     3632.62     71.26 o 
   0   5   1     3344.70     3924.08     66.85 o 
   1   5   1     1590.85     1156.77     52.31 o 
   2   5   1      714.87      936.11     41.46 o 
   3   5   1     2377.39     2384.38     63.58 o 
   4   5   1     1846.45     2401.19     75.23 o 
   5   5   1    40522.39    39275.86    442.87 o 
   6   5   1      555.87      624.08     32.12 o 
   7   5   1       53.89       95.11     33.87 o 
   8   5   1      131.23      181.65     48.32 o 
   9   5   1     2504.34     2538.96    100.43 o 
  10   5   1    10170.91    10447.14    286.96 o 
  11   5   1       99.69      190.68     67.47 o 
  12   5   1     5470.44     5699.69    230.30 o 
  13   5   1      151.58      188.82     79.49 o 
  14   5   1     3169.80     3470.97    202.44 o 
 -14   6   1      831.95     1072.78    129.78 o 
 -13   6   1       21.76       37.60     72.37 o 
 -12   6   1       58.03      148.32     74.58 o 
 -11   6   1    14993.75    14317.82    357.60 o 
 -10   6   1       59.24      102.72     43.75 o 
  -9   6   1      256.52      310.53     50.51 o 
  -8   6   1      557.96      571.36     55.60 o 
  -7   6   1     1542.26     1466.28     54.78 o 
  -6   6   1    12571.04    13133.58    185.25 o 
  -5   6   1     9608.80    10131.48    151.24 o 
  -4   6   1     6029.41     7317.10    135.94 o 
  -3   6   1    31962.19    33218.40    357.01 o 
  -2   6   1     7902.02     8187.66    127.42 o 
  -1   6   1    15431.82    15914.40    212.00 o 
   0   6   1    47676.77    48069.06   1023.13 o 
   1   6   1     2997.54     2649.50    138.95 o 
   2   6   1     4719.68     4398.47     98.04 o 
   3   6   1   135441.92   131144.02   1483.93 o 
   4   6   1      576.10      464.94     55.62 o 
   5   6   1     5966.73     7188.65    117.92 o 
   6   6   1     2696.54     2714.16     66.83 o 
   7   6   1    28694.83    29640.54    420.75 o 
   8   6   1     8768.84     8771.00    188.66 o 
   9   6   1      104.02       88.22     57.19 o 
  10   6   1      331.48      203.95     67.26 o 
  11   6   1       20.41       90.84     58.42 o 
  12   6   1       29.82       23.83     64.93 o 
  13   6   1       74.27       51.39     77.22 o 
  14   6   1     1254.00     1502.15    147.21 o 
 -14   7   1     3826.66     3736.73    354.21 o 
 -13   7   1     1114.71     1022.79    124.49 o 
 -12   7   1       54.63      110.41     69.34 o 
 -11   7   1       56.47       87.71     77.22 o 
 -10   7   1     1608.04     1669.65     93.24 o 
  -9   7   1     8591.96     8807.74    199.18 o 
  -8   7   1     3266.45     3286.94    113.71 o 
  -7   7   1      106.43      127.42     29.42 o 
  -6   7   1    20269.63    20829.14    321.21 o 
  -5   7   1     1335.26     1593.47     64.98 o 
  -4   7   1    16872.47    17521.92    261.07 o 
  -3   7   1    17447.07    19406.66    230.40 o 
  -2   7   1    53167.13    59600.83    699.21 o 
  -1   7   1    27339.66    27704.34    481.88 o 
   0   7   1    74346.31    74149.73   1033.17 o 
   1   7   1     3449.36     3319.46    103.84 o 
   2   7   1     4609.52     5765.92    117.48 o 
   3   7   1     8454.68     7372.44    138.47 o 
   4   7   1      580.85      597.27     53.27 o 
   5   7   1     6248.69     5995.43    123.53 o 
   6   7   1       41.22       50.74     22.58 o 
   7   7   1    12627.19    12871.83    236.32 o 
   8   7   1      208.18      233.42     46.05 o 
   9   7   1    19286.98    20048.02    338.01 o 
  10   7   1       39.81       34.43    102.36 o 
  11   7   1     3345.64     3254.51    171.94 o 
  12   7   1     3379.73     3339.15    182.20 o 
  13   7   1      536.74      622.85    153.09 o 
  14   7   1      575.61      612.03    114.49 o 
 -14   8   1      767.15      702.26    121.41 o 
 -13   8   1    21694.26    21893.10    512.33 o 
 -12   8   1    11104.23    11557.26    419.98 o 
 -11   8   1      433.96      419.43     90.46 o 
 -10   8   1     1959.92     2008.15    103.19 o 
  -9   8   1     1125.63     1065.38     78.43 o 
  -8   8   1     1027.47     1012.11     72.22 o 
  -7   8   1        2.34       14.71     27.48 o 
  -6   8   1     6656.21     6238.26    138.34 o 
  -5   8   1     7888.14     6911.38    144.57 o 
  -4   8   1      691.69      667.55     47.09 o 
  -3   8   1     2602.14     1943.71     53.91 o 
  -2   8   1      922.67      539.72     31.30 o 
  -1   8   1     1919.76     1375.13     58.61 o 
   0   8   1    15506.79    17552.93    242.67 o 
   1   8   1    24922.11    25715.67    437.80 o 
   2   8   1     1181.52     1087.33    108.64 o 
   3   8   1     4204.25     4653.33    110.37 o 
   4   8   1     8916.22     9960.02    177.83 o 
   5   8   1    15346.02    15200.84    241.22 o 
   6   8   1    17082.54    16523.24    258.64 o 
   7   8   1     3648.57     3454.40    115.74 o 
   8   8   1      995.13      882.61     73.33 o 
   9   8   1      767.22      916.71     75.11 o 
  10   8   1     3240.08     3699.35    136.20 o 
  11   8   1       51.51      -36.22     57.93 o 
  12   8   1     2873.23     2483.70    164.45 o 
  13   8   1      430.02      539.75    104.87 o 
  14   8   1      277.19      306.84    103.77 o 
 -14   9   1      136.77      139.76     93.65 o 
 -13   9   1      903.88      718.29    226.26 o 
 -12   9   1      114.70      213.18     98.09 o 
 -11   9   1        1.86       43.45     62.98 o 
 -10   9   1      654.28      794.48     75.50 o 
  -9   9   1        3.19       53.65    127.95 o 
  -8   9   1        3.86      -35.42     54.10 o 
  -7   9   1     1377.63     1282.16     67.84 o 
  -6   9   1    20606.51    19802.40    307.57 o 
  -5   9   1      485.19      566.87     47.16 o 
  -4   9   1    15245.55    15373.39    250.77 o 
  -3   9   1    15744.02    17283.82    269.96 o 
  -2   9   1     4766.23     3403.13    110.51 o 
  -1   9   1     7785.63     7259.48    185.11 o 
   0   9   1      469.03      673.17     38.25 o 
   1   9   1     1775.02     2667.51    104.84 o 
   2   9   1     2063.37     1980.00     91.24 o 
   3   9   1    25212.96    25830.92    364.43 o 
   4   9   1    17276.32    16800.08    307.81 o 
   5   9   1      489.42      389.00     41.58 o 
   6   9   1       76.83      152.64     43.07 o 
   7   9   1      338.21      249.84    104.15 o 
   8   9   1     1815.29     1766.83    115.33 o 
   9   9   1      206.83      339.04     58.40 o 
  10   9   1      532.20      457.40     65.52 o 
  11   9   1      702.61      765.70    106.20 o 
  12   9   1      386.68      302.07    105.50 o 
  13   9   1     2745.07     2849.23    225.82 o 
  14   9   1      543.02      601.32    119.89 o 
 -13  10   1      297.36      178.23    118.97 o 
 -12  10   1     6785.48     7344.61    394.17 o 
 -11  10   1      131.48      210.55    105.95 o 
 -10  10   1        2.70       35.55     59.26 o 
  -9  10   1     2429.75     2453.10    302.36 o 
  -8  10   1     9461.82     8750.86    251.89 o 
  -7  10   1     1499.83     1363.74     74.87 o 
  -6  10   1    24035.60    24453.20    368.18 o 
  -5  10   1    14327.84    13285.10    334.45 o 
  -4  10   1    13968.54    15715.39    262.04 o 
  -3  10   1    11894.00    11262.03    280.84 o 
  -2  10   1       17.97       22.96     15.33 o 
  -1  10   1     2063.49     2284.21     57.13 o 
   0  10   1    15636.71    16777.39    242.98 o 
   1  10   1      184.12       24.47     33.81 o 
   2  10   1      270.48      261.74     62.85 o 
   3  10   1     8465.45     9547.58    191.01 o 
   4  10   1     2474.01     1964.33    101.85 o 
   5  10   1      949.94      985.71     65.22 o 
   6  10   1       32.92      105.46     34.62 o 
   7  10   1    22203.08    21337.54    446.92 o 
   8  10   1       30.05      124.07     61.95 o 
   9  10   1     7677.55     7190.40    235.26 o 
  10  10   1     2203.16     2146.03    141.18 o 
  11  10   1      959.80     1203.60    180.02 o 
  12  10   1    14624.24    15006.18    582.72 o 
  13  10   1      860.20      880.37    180.47 o 
 -13  11   1      212.45      444.00    148.60 o 
 -12  11   1    17294.92    16820.33    620.43 o 
 -11  11   1     7552.48     8425.21    410.33 o 
 -10  11   1        3.71       40.36     72.05 o 
  -9  11   1     5843.18     6271.78    460.16 o 
  -8  11   1    12087.33    12969.62    597.54 o 
  -7  11   1    10277.81     9418.59    198.72 o 
  -6  11   1     1115.93     1335.67    117.65 o 
  -5  11   1     6835.81     7301.48    168.10 o 
  -4  11   1     4180.40     4076.92    229.27 o 
  -3  11   1      203.91      202.93     49.09 o 
  -2  11   1      794.41      704.16     80.36 o 
  -1  11   1     1371.23     1497.59     90.75 o 
   0  11   1    20320.13    19290.04    314.25 o 
   1  11   1     7379.79     7044.30    195.22 o 
   2  11   1      856.04      665.76     70.71 o 
   3  11   1     5167.61     4777.50    128.29 o 
   4  11   1     8265.67     7942.51    171.55 o 
   5  11   1     4603.85     4405.08    124.78 o 
   6  11   1     9983.86     9842.66    199.64 o 
   7  11   1     1110.99      955.78    138.50 o 
   8  11   1     4350.12     3892.94    171.74 o 
   9  11   1     3641.70     3465.64    167.40 o 
  10  11   1     1329.50     1286.41    117.84 o 
  11  11   1     9606.38    10231.73    460.16 o 
  12  11   1     5701.21     5574.01    348.82 o 
  13  11   1     2357.64     2632.12    272.06 o 
 -13  12   1      109.13       67.79    105.50 o 
 -12  12   1     1087.51     1088.67    184.96 o 
 -11  12   1      891.57      851.99    112.12 o 
 -10  12   1       45.77       61.15     63.51 o 
  -9  12   1      428.50      563.10     87.33 o 
  -8  12   1     1754.24     2101.27    373.96 o 
  -7  12   1      592.84      663.36    124.13 o 
  -6  12   1     1060.69     1139.36    122.42 o 
  -5  12   1     1588.05     1705.90    136.73 o 
  -4  12   1    23741.20    22380.14    527.66 o 
  -3  12   1     7001.40     7435.94    212.88 o 
  -2  12   1     1271.78     1239.06     94.95 o 
  -1  12   1     5549.65     5510.73    178.49 o 
   0  12   1    18473.88    18110.51    265.30 o 
   1  12   1     6721.92     7222.01    205.66 o 
   2  12   1     3724.62     3296.70    135.79 o 
   3  12   1     1739.66     1572.02    163.21 o 
   4  12   1     1608.95     1592.51    157.59 o 
   5  12   1       49.38       25.76     34.35 o 
   6  12   1    14730.28    13642.24    253.02 o 
   7  12   1     5631.95     5474.60    223.12 o 
   8  12   1        5.97       76.32     56.66 o 
   9  12   1      332.53      475.19     85.52 o 
  10  12   1    15549.08    14798.75    384.05 o 
  11  12   1      171.22      388.33    127.95 o 
  12  12   1       24.65       23.34    103.26 o 
  13  12   1      136.82       48.49    115.38 o 
 -12  13   1     3273.34     2946.82    270.26 o 
 -11  13   1     1327.64     1460.99    137.14 o 
 -10  13   1     5308.77     5200.32    284.40 o 
  -9  13   1      913.96     1235.92    172.39 o 
  -8  13   1      557.03      454.22     83.16 o 
  -7  13   1     5970.46     5454.93    206.00 o 
  -6  13   1     9612.97     9534.97    311.84 o 
  -5  13   1     1384.70     1403.83     82.06 o 
  -4  13   1        1.88       20.46     37.06 o 
  -3  13   1    12500.50    12058.26    294.44 o 
  -2  13   1      371.43      620.74    106.40 o 
  -1  13   1       46.50       73.87     45.38 o 
   0  13   1      700.59      509.21     70.45 o 
   1  13   1     6001.93     6246.44    196.94 o 
   2  13   1      618.87      651.44     76.22 o 
   3  13   1    13922.54    13728.31    319.18 o 
   4  13   1     1508.68     1365.77     80.41 o 
   5  13   1      184.16      184.96     66.35 o 
   6  13   1     2095.68     2017.90     97.31 o 
   7  13   1        6.58       30.17     51.72 o 
   8  13   1      929.48      839.06    163.41 o 
   9  13   1     7915.10     7709.71    262.01 o 
  10  13   1     1032.48     1080.85    119.99 o 
  11  13   1      129.12       88.44    108.64 o 
  12  13   1     6153.29     7094.11    403.15 o 
 -12  14   1        4.13       70.48    117.17 o 
 -11  14   1     1805.12     1704.69    273.18 o 
 -10  14   1      572.68      636.27    104.98 o 
  -9  14   1       74.28      -62.85     83.05 o 
  -8  14   1     9389.37     8574.38    275.67 o 
  -7  14   1      319.63      459.50     80.68 o 
  -6  14   1     3336.59     3403.84    124.76 o 
  -5  14   1     2160.36     2021.00    100.05 o 
  -4  14   1    13089.52    13068.11    258.62 o 
  -3  14   1     3106.69     3312.90    171.72 o 
  -2  14   1      244.31      511.79    114.03 o 
  -1  14   1     1118.44     1258.77    100.47 o 
   0  14   1    16456.93    15200.19    553.99 o 
   1  14   1     2107.53     2434.29    139.53 o 
   2  14   1     7047.91     6408.43    210.87 o 
   3  14   1       27.65       64.79    146.80 o 
   4  14   1      482.59      678.03     89.49 o 
   5  14   1    11469.86    10543.47    225.59 o 
   6  14   1     3114.07     2806.27    137.55 o 
   7  14   1      582.17      650.36    114.25 o 
   8  14   1     4128.97     4157.70    193.14 o 
   9  14   1     2159.56     2452.20    245.12 o 
  10  14   1     2537.27     2338.45    161.89 o 
  11  14   1     2091.83     1579.81    208.31 o 
  12  14   1      114.62       57.46    115.83 o 
 -12  15   1     1530.09     1480.60    213.25 o 
 -11  15   1       24.84       -9.40     69.48 o 
 -10  15   1      171.39      378.87    184.96 o 
  -9  15   1     1318.13     1344.45    185.64 o 
  -8  15   1       10.58       20.34     59.95 o 
  -7  15   1     1914.85     1869.82    133.89 o 
  -6  15   1     2486.19     2614.76    153.82 o 
  -5  15   1      584.54      541.77     64.64 o 
  -4  15   1     2916.34     3207.32    168.59 o 
  -3  15   1     1274.44     2045.36    171.94 o 
  -2  15   1      589.65      780.15     89.83 o 
  -1  15   1    22278.79    22030.22    462.64 o 
   0  15   1    16062.73    16458.72    380.94 o 
   1  15   1    11994.43    12092.36    311.36 o 
   3  15   1      177.48      237.04     99.66 o 
   4  15   1     3716.99     3602.95    234.96 o 
   5  15   1       41.05      -34.16     37.51 o 
   6  15   1      951.31      945.85     76.80 o 
   7  15   1      144.95      237.34     89.11 o 
   8  15   1     1217.34     1271.95    188.78 o 
   9  15   1      189.00      207.08    100.34 o 
  10  15   1     1534.04     1648.17    197.31 o 
  11  15   1      469.55      453.43    148.15 o 
  12  15   1       35.30       97.42    129.74 o 
 -11  16   1        0.18      141.04     85.96 o 
 -10  16   1     3725.97     3975.63    211.90 o 
  -9  16   1     4095.84     4147.16    208.99 o 
  -8  16   1     5959.69     5469.12    231.06 o 
  -7  16   1     2281.13     2385.70    155.70 o 
  -6  16   1     4942.88     5155.60    238.30 o 
  -5  16   1      110.68      228.34     61.44 o 
  -4  16   1      562.25      581.31     70.31 o 
  -3  16   1        8.36       55.03     58.10 o 
  -2  16   1     1415.13     1321.40    117.40 o 
  -1  16   1       93.24      272.89     72.68 o 
   0  16   1       58.90      190.98     64.09 o 
   1  16   1     1307.83     1293.22    112.36 o 
   2  16   1     1794.56     1628.42    121.42 o 
   3  16   1      928.83      946.73     79.15 o 
   4  16   1     4232.10     3853.17    169.61 o 
   5  16   1      694.00      759.56     74.16 o 
   6  16   1     1582.38     1599.95    128.22 o 
   7  16   1     1494.33     1129.26    116.54 o 
   8  16   1     3780.56     3558.94    192.29 o 
   9  16   1      238.17      221.09     84.52 o 
  10  16   1     2851.20     2685.34    229.86 o 
  11  16   1     1869.45     1878.35    236.59 o 
 -11  17   1       76.35      159.58     88.66 o 
 -10  17   1       69.60      -26.75     68.88 o 
  -9  17   1     2852.39     3250.11    194.49 o 
  -8  17   1     2119.41     2273.29    309.99 o 
  -7  17   1     1732.48     1921.83    147.94 o 
  -6  17   1     5092.73     5047.53    190.92 o 
  -5  17   1     1246.57     1217.98    105.29 o 
  -4  17   1      105.73       54.07     49.23 o 
  -3  17   1      297.45      562.78     87.78 o 
  -2  17   1    12007.79    11958.86    327.68 o 
  -1  17   1      906.12     1064.92    108.40 o 
   0  17   1     4483.50     4740.11    197.76 o 
   1  17   1    14651.90    14956.97    480.14 o 
   2  17   1     2027.88     2178.95    218.63 o 
   3  17   1     1070.43     1003.68     84.89 o 
   4  17   1      781.88      825.23    130.17 o 
   5  17   1     1315.05     1153.09     90.15 o 
   6  17   1      148.03      382.90     85.05 o 
   7  17   1     6891.24     6434.75    305.95 o 
   8  17   1      280.20      134.51     83.85 o 
   9  17   1      296.55      242.34     91.08 o 
  10  17   1      143.71      278.97     95.22 o 
  11  17   1     1290.96     1516.36    155.53 o 
 -10  18   1     4360.72     4539.11    232.99 o 
  -9  18   1     1520.39     1209.81    140.41 o 
  -8  18   1     1104.80     1210.11    136.66 o 
  -7  18   1     1643.90     2024.03    158.00 o 
  -6  18   1     1297.92     1423.59    146.35 o 
  -5  18   1     1713.04     1661.35    108.15 o 
  -4  18   1     6492.28     6257.26    191.09 o 
  -3  18   1       94.31      218.09     75.04 o 
  -2  18   1       40.23      301.92     78.04 o 
  -1  18   1     1014.10     1311.48    226.04 o 
   0  18   1     2552.14     3373.37    553.99 o 
   1  18   1     2781.99     2906.57    299.22 o 
   2  18   1     4003.96     4300.45    194.43 o 
   3  18   1     6218.20     6273.75    199.21 o 
   4  18   1      177.68       -4.33     48.96 o 
   5  18   1       87.75       78.11     50.92 o 
   6  18   1     2333.46     3018.59    336.93 o 
   7  18   1     1088.44     1079.07    156.68 o 
   8  18   1     2582.85     2750.50    182.77 o 
   9  18   1     2664.98     2509.32    182.21 o 
  10  18   1      153.77      210.07    191.25 o 
  -9  19   1      347.98      491.30    109.76 o 
  -8  19   1     1278.47     1200.88    137.14 o 
  -7  19   1      806.22      780.42    120.84 o 
  -6  19   1     5504.57     5237.79    235.96 o 
  -5  19   1      993.97      938.26    137.04 o 
  -4  19   1      510.42      572.21     78.16 o 
  -3  19   1      278.49      319.42     84.12 o 
  -2  19   1     4490.94     4028.85    196.34 o 
  -1  19   1      201.54      535.10    139.40 o 
   0  19   1       35.33       50.95     67.41 o 
   1  19   1      943.50      780.50    107.88 o 
   2  19   1      121.55      308.66     97.87 o 
   3  19   1     1786.63     1946.17    196.40 o 
   4  19   1      688.61      740.05    108.94 o 
   5  19   1      135.69      382.52     72.48 o 
   6  19   1     2772.51     2571.21    415.49 o 
   7  19   1      873.82      712.24    116.52 o 
   8  19   1      941.58     1099.62    135.10 o 
   9  19   1       50.26      119.39     84.81 o 
  -9  20   1       64.30       92.62     86.77 o 
  -8  20   1    13395.90    12874.70    399.03 o 
  -7  20   1      232.05      575.86    205.61 o 
  -6  20   1     2909.74     3320.16    237.49 o 
  -5  20   1      137.65      298.27     76.23 o 
  -4  20   1       46.92      222.76     66.23 o 
  -3  20   1        0.24      142.31     78.79 o 
  -2  20   1     1978.18     2177.83    182.94 o 
  -1  20   1      716.31      650.08    107.25 o 
   0  20   1     4959.04     4762.53    250.51 o 
   1  20   1     2501.63     2527.70    174.86 o 
   2  20   1        0.42       26.16     70.05 o 
   3  20   1       60.57      147.35     62.76 o 
   4  20   1       81.61       90.81     61.98 o 
   5  20   1     3478.74     3484.98    155.73 o 
   6  20   1     2596.82     2579.27    180.29 o 
   7  20   1       68.38      214.96     91.98 o 
   8  20   1      366.90      524.60    125.25 o 
   9  20   1      186.92      250.23     98.88 o 
  -8  21   1     1124.04     1132.94    146.43 o 
  -7  21   1      378.51      348.04    104.55 o 
  -6  21   1     1203.57     1068.88    133.89 o 
  -5  21   1     2395.74     2182.02    136.21 o 
  -4  21   1       60.96      175.97     90.79 o 
  -3  21   1        1.21      205.19     71.20 o 
  -2  21   1     1705.10     1704.05    157.24 o 
  -1  21   1      574.42      449.16    101.95 o 
   0  21   1    10361.87    10640.45    343.86 o 
   1  21   1     2366.70     2155.02    257.47 o 
   2  21   1     7611.03     7659.17    290.85 o 
   3  21   1      526.12      563.19     87.83 o 
   4  21   1       12.83      190.21     92.66 o 
   5  21   1      138.47       59.38     74.31 o 
   6  21   1        1.12       93.31    103.70 o 
   7  21   1     1786.64     1595.88    155.68 o 
   8  21   1      998.07     1191.00    145.79 o 
  -7  22   1      905.23     1140.71    266.44 o 
  -6  22   1      115.50       95.18    100.56 o 
  -5  22   1      902.31     1126.56    177.18 o 
  -4  22   1      477.21      646.91    121.58 o 
  -3  22   1      955.11     1026.95    109.01 o 
  -2  22   1        5.72      128.62     85.39 o 
  -1  22   1       35.26      161.55    242.20 o 
   0  22   1      542.78      510.36    109.75 o 
   1  22   1     1859.87     1888.29    166.81 o 
   2  22   1       70.22       68.19     81.41 o 
   3  22   1      922.65     1250.60    113.05 o 
   4  22   1     1896.28     2293.69    142.83 o 
   5  22   1      384.74      584.85    169.25 o 
   6  22   1      211.38      334.87    102.84 o 
   7  22   1     1364.54     1395.27    197.08 o 
  -6  23   1     4338.38     4026.54    232.98 o 
  -5  23   1      313.19      296.44     97.24 o 
  -4  23   1     3063.21     3301.62    174.78 o 
  -3  23   1       65.69      251.08    121.98 o 
  -2  23   1      304.05      355.39    107.90 o 
  -1  23   1       25.72       56.43     86.15 o 
   0  23   1     1947.87     1908.99    202.70 o 
   1  23   1       26.18      -15.94     80.95 o 
   2  23   1       23.20      203.47     93.25 o 
   3  23   1        8.63       18.44     77.57 o 
   4  23   1     1194.24     1418.84    124.14 o 
   5  23   1     1496.74     1670.08    238.39 o 
   6  23   1     2183.69     1947.88    175.78 o 
  -4  24   1      649.16      717.82    105.71 o 
  -3  24   1     3656.63     3474.37    180.42 o 
  -2  24   1      272.31      234.85    218.63 o 
  -1  24   1     1379.28     1289.17    195.29 o 
   0  24   1     2226.98     2511.87    197.75 o 
   1  24   1      540.38      523.61    142.76 o 
   2  24   1      208.80       80.24     92.99 o 
   3  24   1     2790.92     3015.99    241.68 o 
   4  24   1      115.00      187.81     77.66 o 
  -2  25   1      217.02      276.43    111.77 o 
  -1  25   1      700.30     1056.19    150.79 o 
   0  25   1      278.00      410.75    118.08 o 
   1  25   1        7.06       59.42     92.62 o 
   2  25   1       16.20      135.01     75.45 o 
 -14   0   2      690.84      816.17    165.66 o 
 -12   0   2     2808.61     2499.68    207.86 o 
 -10   0   2     6810.61     7411.50    314.26 o 
  -8   0   2     1360.28     1579.81    131.99 o 
  -6   0   2     5667.85     5830.80    213.25 o 
  -4   0   2    34655.20    35829.09    524.75 o 
  -2   0   2    24044.56    27265.27    387.34 o 
   0   0   2   221758.52   199767.66   4090.72 o 
   2   0   2    69225.28    66364.73   1898.33 o 
   4   0   2    72494.11    83268.11   1156.69 o 
   6   0   2    14399.74    14868.35    412.12 o 
   8   0   2       22.15      142.31     77.22 o 
  10   0   2     4090.81     4161.20    244.67 o 
  12   0   2     1822.61     1827.17    195.29 o 
  14   0   2       19.54     -101.01     91.13 o 
 -15   1   2      217.94      167.34     87.76 o 
 -14   1   2        1.73       48.32     71.71 o 
 -13   1   2     8849.30     8080.91    272.51 o 
 -12   1   2      595.79      649.84     94.19 o 
 -11   1   2      114.87        3.10     50.08 o 
 -10   1   2      446.37      400.93     72.22 o 
  -9   1   2      459.93      519.87     68.57 o 
  -8   1   2    15493.77    15895.94    322.21 o 
  -7   1   2    10330.75    10758.65    293.61 o 
  -6   1   2      757.05      788.93     59.20 o 
  -5   1   2    33180.03    37164.90    552.83 o 
  -4   1   2    49518.63    51964.42    594.70 o 
  -3   1   2      733.55     1426.01     37.87 o 
  -2   1   2     3020.74     3420.75     52.02 o 
  -1   1   2       55.79      157.61      8.65 o 
   0   1   2     1052.84      681.49     30.53 o 
   1   1   2     6245.50     7243.29    151.98 o 
   2   1   2     2976.68     2973.20    126.53 o 
   3   1   2    13299.46    14033.74    205.38 o 
   4   1   2    21745.74    23987.35    540.36 o 
   5   1   2    10353.74    11703.92    224.09 o 
   6   1   2    53541.26    57883.29    689.45 o 
   7   1   2     1433.77     2001.72    104.47 o 
   8   1   2    52087.39    56249.37    867.74 o 
   9   1   2     5349.66     5779.08    194.40 o 
  10   1   2     8280.98     8063.42    243.96 o 
  11   1   2      779.58      863.45     99.84 o 
  12   1   2     2138.11     1885.34    140.60 o 
  13   1   2     2475.41     2438.95    164.85 o 
  14   1   2     1804.88     1696.77    151.89 o 
 -15   2   2     4964.91     5060.48    288.44 o 
 -14   2   2     1916.06     1941.14    153.16 o 
 -13   2   2      170.68       71.33    109.77 o 
 -12   2   2      193.67      172.33     73.32 o 
 -11   2   2     1204.20      984.72     98.31 o 
 -10   2   2     1216.72     1131.57     96.46 o 
  -9   2   2       92.51       95.14     49.34 o 
  -8   2   2     1926.82     1949.57    102.63 o 
  -7   2   2     1660.28     1902.38     95.87 o 
  -6   2   2     1217.38     1029.68    100.56 o 
  -5   2   2     7816.79     9547.00    158.09 o 
  -4   2   2     3176.03     3584.02     79.44 o 
  -3   2   2     8598.63     8713.83    101.91 o 
  -2   2   2     2091.93     2259.55     38.23 o 
  -1   2   2     8113.59     7439.83    145.61 o 
   0   2   2    14266.29    19317.30    200.52 o 
   1   2   2    20270.15    18971.21    199.73 o 
   2   2   2    34686.97    41985.28    836.29 o 
   3   2   2     6406.68     7684.98    175.42 o 
   4   2   2     9027.75     9781.55    304.99 o 
   5   2   2     2538.71     2336.11     69.17 o 
   6   2   2    11925.42    12963.26    206.01 o 
   7   2   2     2389.57     2421.74     92.76 o 
   8   2   2      426.76      513.68     67.11 o 
   9   2   2    23737.02    23544.63    459.03 o 
  10   2   2     6002.31     6166.14    212.53 o 
  11   2   2     1201.32     1093.15    109.30 o 
  12   2   2     3077.31     2572.07    164.31 o 
  13   2   2     3091.00     2938.51    309.32 o 
  14   2   2      619.59      732.70    119.35 o 
 -15   3   2      493.12      529.54    114.08 o 
 -14   3   2      206.67      174.70     83.13 o 
 -13   3   2       10.96       64.48     82.60 o 
 -12   3   2       13.19       55.12     59.49 o 
 -11   3   2    10522.43    10357.59    286.33 o 
 -10   3   2     9870.82     9622.06    260.28 o 
  -9   3   2    13742.02    14339.54    317.75 o 
  -8   3   2     6358.23     6009.58    178.67 o 
  -7   3   2      898.50      975.71     71.27 o 
  -6   3   2     3659.10     4305.86    104.79 o 
  -5   3   2    20202.06    22444.48    303.78 o 
  -4   3   2     5205.26     5438.12     90.49 o 
  -3   3   2     1749.87     1437.92     41.20 o 
  -2   3   2    22783.36    21111.43    202.72 o 
  -1   3   2      395.54      151.07     20.41 o 
   0   3   2       23.11      115.92     10.05 o 
   1   3   2     6315.04     6576.72    101.64 o 
   2   3   2       35.69       31.46     11.52 o 
   3   3   2     8594.49     9592.73    195.24 o 
   4   3   2      117.69      111.43     58.18 o 
   5   3   2     1100.24     1004.89     49.75 o 
   6   3   2     5929.61     6397.12    131.99 o 
   7   3   2     2487.34     2538.35     85.53 o 
   8   3   2     3292.64     3512.37    104.75 o 
   9   3   2      266.85      210.32     61.39 o 
  10   3   2     1933.54     2209.96    180.47 o 
  11   3   2     5789.05     5408.28    363.64 o 
  12   3   2       67.02       40.79     62.74 o 
  13   3   2      769.13      763.77    113.09 o 
  14   3   2     4362.52     4231.23    217.55 o 
 -14   4   2     2741.32     2865.99    181.54 o 
 -13   4   2      332.52      298.78     99.22 o 
 -12   4   2     9684.76     9715.59    291.85 o 
 -11   4   2     4409.00     4334.57    333.11 o 
 -10   4   2       46.05       56.02     50.41 o 
  -9   4   2     2207.09     2132.45    178.68 o 
  -8   4   2    19842.18    20648.60    447.96 o 
  -7   4   2      127.43      328.09     40.38 o 
  -6   4   2      743.92      615.45     46.54 o 
  -5   4   2     3216.26     3203.17     87.33 o 
  -4   4   2     6315.05     6590.58     92.27 o 
  -3   4   2    80491.30    85267.55    741.74 o 
  -2   4   2     1892.60     2420.24     43.76 o 
  -1   4   2    45667.10    42504.51    425.69 o 
   0   4   2        9.69      100.86     11.31 o 
   1   4   2     7185.33     5045.60     89.48 o 
   2   4   2    19393.14    19820.99    257.36 o 
   3   4   2     3112.46     4100.66     74.06 o 
   4   4   2    97482.59   100382.53    985.03 o 
   5   4   2     6144.57     6400.14    130.17 o 
   6   4   2     2796.59     2832.72     86.93 o 
   7   4   2      265.35      310.27     40.60 o 
   8   4   2     3000.78     2922.22    100.35 o 
   9   4   2     4840.41     4694.36    130.69 o 
  10   4   2       64.83       88.96     58.11 o 
  11   4   2       43.55       55.14     61.89 o 
  12   4   2      608.83      633.25     98.54 o 
  13   4   2       12.45       88.36     71.90 o 
  14   4   2     2190.76     2414.63    334.91 o 
 -14   5   2      514.77      786.38    182.27 o 
 -13   5   2       30.92        4.37    143.66 o 
 -12   5   2       25.02       27.84     60.16 o 
 -11   5   2     3354.52     3522.44    171.04 o 
 -10   5   2     4935.29     5095.33    186.97 o 
  -9   5   2    13391.17    13158.46    306.80 o 
  -8   5   2     2954.97     3000.40     79.45 o 
  -7   5   2      842.65      837.83     46.04 o 
  -6   5   2    12047.44    11652.99    168.48 o 
  -5   5   2    13944.71    16443.13    249.09 o 
  -4   5   2      572.50     1123.66     57.86 o 
  -3   5   2      782.68      695.26     32.14 o 
  -2   5   2    12637.73    13871.71    192.60 o 
  -1   5   2     3603.99     3406.00     56.88 o 
   0   5   2      847.40      859.80     46.81 o 
   1   5   2       50.44       58.43     14.48 o 
   2   5   2     3730.02     4251.52    119.59 o 
   3   5   2    42351.07    45434.18    471.43 o 
   4   5   2     9754.30    10022.79    178.19 o 
   5   5   2    44091.71    44662.66    633.06 o 
   6   5   2      370.51      435.51     42.97 o 
   7   5   2    17212.84    17742.40    283.76 o 
   8   5   2    22030.94    21850.63    339.33 o 
   9   5   2     1166.40     1220.18     74.83 o 
  10   5   2     3158.51     3383.62    162.83 o 
  11   5   2     7839.57     7681.35    257.12 o 
  12   5   2      195.87      222.48     80.54 o 
  13   5   2     3119.31     2962.24    373.96 o 
  14   5   2        0.23       25.67     95.62 o 
 -14   6   2     1243.70     1080.19    130.11 o 
 -13   6   2      498.72      536.78    222.90 o 
 -12   6   2      661.26      646.36     99.04 o 
 -11   6   2     1773.37     2161.35    411.00 o 
 -10   6   2      972.09      984.80     95.08 o 
  -9   6   2     7410.57     7749.45    211.82 o 
  -8   6   2     2109.14     2184.76    159.62 o 
  -7   6   2     5590.30     5364.00    107.83 o 
  -6   6   2      867.02      922.00     46.30 o 
  -5   6   2     1484.66     1755.51     57.68 o 
  -4   6   2       24.92        6.05     28.45 o 
  -3   6   2    40548.03    41731.38    439.03 o 
  -2   6   2    18892.93    17803.74    239.88 o 
  -1   6   2    60649.43    64017.35    743.38 o 
   0   6   2    11039.38    11868.25    177.81 o 
   1   6   2    31096.80    30617.36    485.44 o 
   2   6   2     1271.86     1476.36     56.87 o 
   3   6   2    11666.71    11656.13    182.47 o 
   4   6   2    33514.67    35161.26    386.34 o 
   5   6   2     4723.87     4714.82     89.69 o 
   6   6   2    23105.16    23015.66    320.88 o 
   7   6   2    10418.47    10252.95    200.92 o 
   8   6   2     1200.61     1233.84     74.60 o 
   9   6   2     1975.50     2275.46    100.71 o 
  10   6   2    24478.83    24813.24    505.66 o 
  11   6   2      558.63      519.34     89.63 o 
  12   6   2        1.79       88.08     71.03 o 
  13   6   2      186.61      150.03    126.38 o 
  14   6   2       45.93       -5.74     74.63 o 
 -14   7   2      438.56      465.51    129.97 o 
 -13   7   2      882.95      875.70    153.99 o 
 -12   7   2      360.16      379.16     86.35 o 
 -11   7   2      261.29      129.26     97.87 o 
 -10   7   2     1314.41     1364.01     86.39 o 
  -9   7   2     6509.19     7227.08    178.00 o 
  -8   7   2     2851.37     2919.34    106.26 o 
  -7   7   2     4641.75     4441.14    100.30 o 
  -6   7   2     2287.68     2167.92     78.40 o 
  -5   7   2      498.18      637.53     45.57 o 
  -4   7   2     9221.81     8674.46    138.60 o 
  -3   7   2    14802.55    14230.26    182.65 o 
  -2   7   2      790.56      656.18     48.95 o 
  -1   7   2       74.41       73.37     18.39 o 
   0   7   2     2371.87     2092.26     58.86 o 
   1   7   2     9466.62    10357.58    213.31 o 
   2   7   2    35959.50    36492.93    463.88 o 
   3   7   2      283.48      230.93     30.09 o 
   4   7   2    14540.74    14221.95    220.06 o 
   5   7   2        3.97        6.27     19.37 o 
   6   7   2     7234.21     6796.87    130.37 o 
   7   7   2     1347.56     1471.14     95.45 o 
   8   7   2      160.52      129.68     41.26 o 
   9   7   2     4108.92     4215.96    136.28 o 
  10   7   2     2752.86     2730.08    178.45 o 
  11   7   2        3.71      -16.52     79.69 o 
  12   7   2       16.65      -31.49     62.86 o 
  13   7   2     3482.73     3473.81    198.20 o 
  14   7   2      561.22      559.58    115.44 o 
 -14   8   2        0.65       15.23     90.46 o 
 -13   8   2      473.28      848.39    193.49 o 
 -12   8   2    10108.66     9845.46    308.42 o 
 -11   8   2      609.89      542.78     96.75 o 
 -10   8   2     8793.66     8957.16    281.69 o 
  -9   8   2     7204.42     7260.98    181.79 o 
  -8   8   2     3411.86     3459.75    119.11 o 
  -7   8   2     3900.00     4211.51    114.22 o 
  -6   8   2      275.92      283.71     38.90 o 
  -5   8   2     1478.53     1377.46     67.27 o 
  -4   8   2      325.25      294.02     29.02 o 
  -3   8   2      177.00      476.25     85.90 o 
  -2   8   2    23921.19    23217.56    307.90 o 
  -1   8   2    30265.04    33176.94    416.95 o 
   0   8   2     5321.09     6693.03    203.97 o 
   1   8   2    30392.38    32564.13    534.13 o 
   2   8   2    20358.15    18339.99    271.68 o 
   3   8   2      135.30      126.38     29.47 o 
   4   8   2     8685.57     8618.16    162.00 o 
   5   8   2     2013.05     1921.51     93.42 o 
   6   8   2     3987.03     4084.06    113.13 o 
   7   8   2      146.88      126.23     50.24 o 
   8   8   2     2779.46     2704.79    154.27 o 
   9   8   2     6572.13     6453.54    173.78 o 
  10   8   2      397.71      318.10     85.52 o 
  11   8   2     1000.38      904.00    109.92 o 
  12   8   2     7464.69     7194.68    267.83 o 
  13   8   2     5054.80     5282.94    239.62 o 
  14   8   2     3526.06     3879.29    217.58 o 
 -14   9   2      310.27      225.61     94.75 o 
 -13   9   2     3278.93     2886.22    183.27 o 
 -12   9   2     1474.86     1498.03    137.07 o 
 -11   9   2     2191.61     2164.25    287.54 o 
 -10   9   2     1142.78     1145.47    210.78 o 
  -9   9   2       71.97       53.35     58.81 o 
  -8   9   2       46.17       -7.35     43.45 o 
  -7   9   2     8697.88     8751.97    222.52 o 
  -6   9   2     1230.27     1195.85     67.04 o 
  -5   9   2     1886.40     2224.09     84.45 o 
  -4   9   2      349.32      341.90     41.41 o 
  -3   9   2        4.62       -4.17     18.08 o 
  -2   9   2      362.32      608.96     45.03 o 
  -1   9   2    17171.16    16737.05    238.46 o 
   0   9   2      652.21      789.00     43.27 o 
   1   9   2    10891.86     9314.85    215.39 o 
   2   9   2     4237.38     4433.71    137.78 o 
   3   9   2        6.44       -3.35     25.52 o 
   4   9   2    22198.04    23253.68    338.15 o 
   5   9   2     1594.34     1676.72     92.18 o 
   6   9   2     5813.25     5728.51    232.57 o 
   7   9   2     4672.52     4905.24    180.70 o 
   8   9   2      388.54      341.00    167.00 o 
   9   9   2     2190.28     1942.66    151.71 o 
  10   9   2        0.35      -23.72     55.32 o 
  11   9   2     2709.61     2453.16    159.43 o 
  12   9   2     1379.32     1224.96    130.30 o 
  13   9   2       28.68      -92.94     92.03 o 
 -13  10   2       72.60      -44.44     98.32 o 
 -12  10   2     4882.29     5364.35    328.17 o 
 -11  10   2      298.78      364.99    120.76 o 
 -10  10   2      151.17      158.45     64.44 o 
  -9  10   2     7476.93     7405.79    237.75 o 
  -8  10   2      110.67       30.98     76.77 o 
  -7  10   2      683.89      648.43     74.45 o 
  -6  10   2      150.92       38.61     75.42 o 
  -5  10   2    14113.56    13973.61    245.63 o 
  -4  10   2     8014.51     7801.95    167.04 o 
  -3  10   2      928.57     1133.35     50.58 o 
  -2  10   2     1229.68     1137.37     50.63 o 
  -1  10   2     8216.59     8918.21    150.84 o 
   0  10   2     1965.18     1776.60     61.79 o 
   1  10   2     4051.58     3163.81    180.47 o 
   2  10   2       73.49       70.51     36.26 o 
   3  10   2     2522.92     2603.55    142.50 o 
   4  10   2     7535.69     7318.60    236.91 o 
   5  10   2     3743.01     3539.91    122.53 o 
   6  10   2     5027.56     4315.63    117.78 o 
   7  10   2      969.36      924.20     90.63 o 
   8  10   2     6418.04     6429.70    283.50 o 
   9  10   2       22.36       -7.42     52.10 o 
  10  10   2     2469.07     2173.60    140.91 o 
  11  10   2     7035.31     7046.07    373.07 o 
  12  10   2       14.37      160.27    107.30 o 
  13  10   2      638.32      409.43    148.15 o 
 -13  11   2        2.89      109.09    114.48 o 
 -11  11   2     3296.10     3768.88    186.91 o 
 -10  11   2       34.18      -79.13     52.75 o 
  -9  11   2      163.11      198.87     65.80 o 
  -8  11   2     4128.13     4191.63    175.80 o 
  -7  11   2     5520.50     5805.48    269.79 o 
  -6  11   2    33495.63    33288.43    477.61 o 
  -5  11   2     1064.50     1196.26     72.62 o 
  -4  11   2      867.97      667.69     57.30 o 
  -3  11   2     3831.05     3534.72     86.48 o 
  -2  11   2     3911.83     3529.27    126.49 o 
  -1  11   2       16.13       14.80     19.76 o 
   0  11   2    12211.68    13256.93    209.85 o 
   1  11   2     7809.06     7770.82    207.55 o 
   2  11   2     6105.45     6120.92    178.63 o 
   3  11   2     1375.31     1155.00     67.89 o 
   4  11   2      614.47      690.42     68.86 o 
   5  11   2     4295.49     4128.09    142.56 o 
   6  11   2     2461.88     2375.89     93.06 o 
   7  11   2     3924.06     3494.30    156.65 o 
   8  11   2      856.47      695.42     88.11 o 
   9  11   2       95.43      -10.11     51.94 o 
  10  11   2     2179.72     2066.43    195.51 o 
  11  11   2     5205.47     5105.31    324.13 o 
  12  11   2        1.48       -6.73     98.77 o 
  13  11   2      648.59      524.81    160.72 o 
 -13  12   2      490.24      715.16    169.25 o 
 -12  12   2        6.80      -55.22    100.11 o 
 -11  12   2     2280.88     2297.17    253.65 o 
 -10  12   2       32.07      -71.14     47.43 o 
  -9  12   2     2463.75     2971.11    173.29 o 
  -8  12   2     1396.11     1395.62    155.33 o 
  -7  12   2    53176.00    53085.72    709.42 o 
  -6  12   2     1118.92     1147.34    107.48 o 
  -5  12   2     2202.01     2490.23    101.33 o 
  -4  12   2      299.72      452.53    111.34 o 
  -3  12   2    17174.82    17026.83    254.08 o 
  -2  12   2      210.38      135.59     29.94 o 
  -1  12   2    22872.10    21745.13    306.62 o 
   0  12   2      779.07      872.21    138.07 o 
   1  12   2     4651.45     4259.57    345.91 o 
   2  12   2     1404.67     1350.94     94.50 o 
   3  12   2    17166.99    16648.07    284.56 o 
   4  12   2     4142.03     4053.00    123.34 o 
   5  12   2     6379.57     6180.03    227.94 o 
   6  12   2      626.88      520.45     56.36 o 
   7  12   2      374.44      464.54    176.66 o 
   8  12   2     2138.29     2152.19    137.57 o 
   9  12   2     4741.63     4990.06    205.52 o 
  10  12   2        7.63      -71.32     59.61 o 
  11  12   2     4489.23     4575.57    318.75 o 
  12  12   2      793.48      847.14    178.23 o 
  13  12   2        3.52       38.16    119.42 o 
 -12  13   2       23.15       89.79    107.74 o 
 -11  13   2     3045.29     2945.11    177.99 o 
 -10  13   2      103.35      224.02    112.68 o 
  -9  13   2     2459.28     2244.40    270.48 o 
  -8  13   2     1802.58     1657.66    124.87 o 
  -7  13   2     3689.44     3711.01    129.54 o 
  -6  13   2     1435.29     1839.66    171.51 o 
  -5  13   2     2884.38     2843.17    111.53 o 
  -4  13   2     1570.69     1454.60     83.96 o 
  -3  13   2     6806.42     6181.32    432.10 o 
  -2  13   2     9431.69     8893.95    329.74 o 
  -1  13   2    20677.98    19973.70    287.87 o 
   0  13   2    21584.48    22168.21    320.18 o 
   1  13   2     7602.73     6715.05    142.86 o 
   2  13   2      824.64      653.20    115.38 o 
   3  13   2       44.59       73.90     69.46 o 
   4  13   2      327.23      379.35     67.93 o 
   5  13   2        4.36      -17.17     34.01 o 
   6  13   2     2779.79     2775.05    108.28 o 
   7  13   2     3276.14     2825.26    233.22 o 
   8  13   2     4654.07     4453.44    193.32 o 
   9  13   2     3299.67     3299.75    193.27 o 
  10  13   2       34.83      127.50    111.79 o 
  11  13   2       52.38       39.06    103.26 o 
  12  13   2     2492.95     2234.36    244.67 o 
 -12  14   2      191.04      325.93    138.27 o 
 -11  14   2       72.06       99.99    141.42 o 
 -10  14   2     3231.10     3255.06    237.71 o 
  -9  14   2     2584.31     2168.98    151.55 o 
  -8  14   2      656.02     1058.32    318.75 o 
  -7  14   2       11.01       20.81     50.41 o 
  -6  14   2     3846.09     3659.52    130.70 o 
  -5  14   2     1231.76     1298.16    166.20 o 
  -4  14   2        9.42        8.53     71.83 o 
  -3  14   2     4807.05     4953.66    185.91 o 
  -2  14   2      800.49      768.75    238.16 o 
  -1  14   2      526.44      608.75     79.67 o 
   0  14   2    17536.91    17977.45    441.75 o 
   1  14   2     5512.95     5764.14    134.62 o 
   2  14   2      966.32      867.68     89.09 o 
   3  14   2    12865.94    12190.97    360.64 o 
   4  14   2      114.67      133.33     83.95 o 
   5  14   2        0.83      102.35     41.63 o 
   6  14   2     2102.91     1862.68     95.48 o 
   7  14   2       87.78      160.37     64.61 o 
   8  14   2      350.82      273.35     75.48 o 
   9  14   2     7462.07     7394.04    264.58 o 
  10  14   2       39.82        9.47     68.70 o 
  11  14   2       13.26      464.20    146.35 o 
  12  14   2      378.51      286.42    136.93 o 
 -12  15   2        3.69       44.44    102.36 o 
 -11  15   2       10.74      -90.96     66.66 o 
 -10  15   2     1657.71     1597.71    215.94 o 
  -9  15   2        0.41       33.91     66.16 o 
  -8  15   2     1161.75     1010.08    149.50 o 
  -7  15   2       40.17       73.02     59.99 o 
  -6  15   2      422.78      474.68     65.57 o 
  -5  15   2     4890.69     4336.03    209.35 o 
  -4  15   2     4823.00     4506.41    147.79 o 
  -3  15   2    21131.81    21324.71    455.41 o 
  -2  15   2     9810.73    10702.76    292.37 o 
  -1  15   2     6128.77     6941.92    845.80 o 
   0  15   2     1964.20     2648.14    144.27 o 
   1  15   2     2848.70     3142.29    559.82 o 
   2  15   2    11604.48    10706.34    288.12 o 
   3  15   2    11478.00    12088.54    251.75 o 
   4  15   2     8204.23     7774.79    194.70 o 
   5  15   2      108.88      157.42     46.09 o 
   6  15   2      120.99      211.43    114.93 o 
   7  15   2     2770.28     2902.09    163.86 o 
   8  15   2      256.72      187.30     73.03 o 
   9  15   2      888.30     1037.28    120.15 o 
  10  15   2       81.58      113.71     79.83 o 
  11  15   2      186.07      -35.02     93.83 o 
 -11  16   2      144.04      111.62     86.42 o 
 -10  16   2      230.85      288.88     96.75 o 
  -9  16   2     3713.31     3395.05    390.13 o 
  -8  16   2      202.94      375.38    173.96 o 
  -7  16   2      518.29      669.29    182.72 o 
  -6  16   2      242.09      520.96    110.21 o 
  -5  16   2     5181.52     5375.50    167.30 o 
  -4  16   2      156.21      207.98     54.32 o 
  -3  16   2       30.29       43.55     55.52 o 
  -2  16   2      172.26      195.58     66.34 o 
  -1  16   2       33.92      125.25     83.73 o 
   0  16   2      243.75      329.85     73.52 o 
   1  16   2     7013.68     6720.43    321.89 o 
   2  16   2       18.83      122.28     59.35 o 
   3  16   2      842.98      948.46     79.04 o 
   4  16   2     3510.48     3716.27    144.33 o 
   5  16   2      879.06     1141.68     84.74 o 
   6  16   2     5694.67     5171.24    486.42 o 
   7  16   2     2139.22     1752.61    208.53 o 
   8  16   2        2.91       26.89     66.64 o 
   9  16   2       95.80       74.55     73.22 o 
  10  16   2     5564.00     5043.29    292.48 o 
  11  16   2      721.22      775.76    181.37 o 
 -11  17   2       24.31      150.90     90.01 o 
 -10  17   2      162.65      178.22     88.71 o 
  -9  17   2     3245.47     3004.83    237.04 o 
  -8  17   2       80.32      272.19     87.13 o 
  -7  17   2     3092.62     2626.76    169.62 o 
  -6  17   2        2.03      196.13     95.35 o 
  -5  17   2      215.87      515.05     91.29 o 
  -4  17   2        0.86       66.66     69.68 o 
  -3  17   2     6126.91     6176.28    227.63 o 
  -2  17   2      206.15      783.72    279.91 o 
  -1  17   2       76.57      124.98     62.85 o 
   0  17   2       47.66      293.16    105.50 o 
   1  17   2     4796.33     5267.24    656.57 o 
   2  17   2     5206.40     5440.66    211.85 o 
   3  17   2     1527.31     1583.07    196.79 o 
   4  17   2     1510.16     1705.24    172.76 o 
   5  17   2     2126.31     2088.30    113.21 o 
   6  17   2     1288.95     1234.92    121.97 o 
   7  17   2      209.20      262.08     85.04 o 
   8  17   2      304.00      213.37     84.54 o 
   9  17   2      113.64       75.80     78.39 o 
  10  17   2     1136.45     1162.40    141.26 o 
  11  17   2     2599.92     2404.06    263.08 o 
 -10  18   2      960.51     1274.03    188.10 o 
  -9  18   2       19.12      -15.10     68.98 o 
  -8  18   2       23.75       87.62     78.83 o 
  -7  18   2     3353.16     2989.26    183.93 o 
  -6  18   2      215.94      122.94     69.82 o 
  -5  18   2    15047.33    15328.80    320.56 o 
  -4  18   2     1714.28     1661.51    173.75 o 
  -3  18   2      552.91      544.70     89.83 o 
  -2  18   2        4.64      108.03     66.30 o 
  -1  18   2     9263.02     9665.35    467.79 o 
   0  18   2     3813.01     3651.93    182.06 o 
   1  18   2     1930.07     2154.10    145.90 o 
   2  18   2      357.13      689.51     95.18 o 
   3  18   2      422.61      552.73    147.21 o 
   4  18   2      610.79      710.25     80.58 o 
   5  18   2      875.09     1074.85     91.24 o 
   6  18   2     1851.15     1908.02    149.12 o 
   7  18   2     2049.78     2006.54    157.38 o 
   8  18   2      443.41      393.65     97.76 o 
   9  18   2      710.48      706.05    115.88 o 
  10  18   2     1020.95     1319.04    151.88 o 
  -9  19   2     5322.71     5610.13    284.63 o 
  -8  19   2     2816.28     2736.08    188.56 o 
  -7  19   2     5993.93     5496.84    389.45 o 
  -6  19   2     2427.45     2779.31    179.29 o 
  -5  19   2      919.42      945.75    118.69 o 
  -4  19   2      426.60      536.60     79.14 o 
  -3  19   2        9.82       45.14     64.59 o 
  -2  19   2     1371.65     1629.44    295.85 o 
  -1  19   2     4319.98     4418.36    293.38 o 
   0  19   2      248.86      502.24    268.24 o 
   1  19   2      104.04      324.36     86.50 o 
   2  19   2     1046.05     1010.29    112.29 o 
   3  19   2     1536.68     1570.77    107.90 o 
   4  19   2      346.04      321.53     69.47 o 
   5  19   2     3192.59     2910.48    177.77 o 
   6  19   2      805.62      958.62    228.96 o 
   7  19   2       88.40      155.00     83.95 o 
   8  19   2     2165.88     1976.42    163.48 o 
   9  19   2     2154.79     2184.48    175.70 o 
  -9  20   2      102.98       23.33    161.17 o 
  -8  20   2     1691.04     2080.46    492.26 o 
  -7  20   2     7387.59     6964.83    285.58 o 
  -6  20   2      371.68      436.41    104.76 o 
  -5  20   2     6247.60     6016.44    230.63 o 
  -4  20   2     4106.62     3944.55    186.83 o 
  -3  20   2     2895.56     3149.62    189.51 o 
  -2  20   2     4171.13     4555.57    216.39 o 
  -1  20   2     1659.22     1982.41    153.56 o 
   0  20   2     3219.82     3342.26    187.58 o 
   1  20   2      790.67      798.07    174.64 o 
   2  20   2     3660.56     3236.59    186.49 o 
   3  20   2      443.90      468.75     79.30 o 
   4  20   2      196.90      138.66     65.14 o 
   5  20   2       15.64        4.78    127.27 o 
   6  20   2       14.45       89.29     76.04 o 
   7  20   2     1190.01     1061.78    131.58 o 
   8  20   2      729.60      761.75    122.77 o 
   9  20   2     3724.31     4081.68    229.61 o 
  -8  21   2     2810.37     2610.80    193.39 o 
  -7  21   2      199.93      170.41    116.05 o 
  -6  21   2     3222.82     3343.74    228.96 o 
  -5  21   2      845.08      829.11     99.43 o 
  -4  21   2      176.26      159.36     74.71 o 
  -3  21   2     3214.66     3235.46    280.14 o 
  -2  21   2      170.19      244.13     90.94 o 
  -1  21   2      176.42      144.31     82.26 o 
   0  21   2      321.88      932.57    220.43 o 
   1  21   2      399.49      725.74    117.27 o 
   2  21   2     1673.31     2003.47    235.47 o 
   3  21   2     1815.92     2008.80    131.13 o 
   4  21   2     1264.25     1338.68    112.16 o 
   5  21   2       46.37      -41.14    104.38 o 
   6  21   2        0.56      -73.59     69.73 o 
   7  21   2     2103.01     2302.09    180.15 o 
   8  21   2      272.53      427.84    109.76 o 
  -7  22   2      530.83      548.70    290.46 o 
  -6  22   2     1860.33     1773.94    165.09 o 
  -5  22   2     2499.62     2502.14    147.72 o 
  -4  22   2     2416.65     2566.91    189.86 o 
  -3  22   2       17.73       81.22    119.42 o 
  -2  22   2     3200.78     3265.96    199.54 o 
  -1  22   2     6681.23     7523.57    297.72 o 
   0  22   2       45.97      250.55     99.99 o 
   1  22   2      405.06      534.13    238.39 o 
   2  22   2      241.47      450.33    110.16 o 
   3  22   2     3925.98     4002.59    184.09 o 
   4  22   2      239.77      314.83     79.97 o 
   5  22   2     1862.90     1492.28    155.64 o 
   6  22   2      648.68      730.97    125.10 o 
   7  22   2       23.62       66.31     82.65 o 
  -6  23   2      213.82      190.64     93.60 o 
  -5  23   2     2373.87     2374.31    149.02 o 
  -4  23   2      109.87      208.27     83.37 o 
  -3  23   2     5409.12     5083.65    202.29 o 
  -2  23   2      206.40      285.24    101.70 o 
  -1  23   2      639.81      931.92    133.65 o 
   0  23   2       24.86      -43.42     79.83 o 
   1  23   2      908.31      740.50    156.68 o 
   2  23   2      503.45      450.94    109.51 o 
   3  23   2      836.47      744.11    102.16 o 
   4  23   2     2303.94     2148.99    184.74 o 
   5  23   2      892.78      744.28    131.89 o 
   6  23   2      167.77      314.70    105.59 o 
  -4  24   2     1140.06     1098.50    118.49 o 
  -3  24   2        4.16      175.47     76.85 o 
  -2  24   2     3242.13     3332.26    221.72 o 
  -1  24   2       42.79      -43.31     81.32 o 
   0  24   2      161.59      313.82    108.73 o 
   1  24   2      415.52      685.95    161.62 o 
   2  24   2      199.48       58.25    137.59 o 
   3  24   2     1036.35     1079.26    221.05 o 
   4  24   2      593.27      588.71    172.17 o 
  -2  25   2      629.76      775.69    138.89 o 
  -1  25   2      969.41     1462.98    165.65 o 
   0  25   2       41.30       -8.98    116.27 o 
   1  25   2     1274.54     1502.00    345.01 o 
   2  25   2       87.68      339.22     92.00 o 
 -15   0   3     1240.55      864.65    174.19 o 
 -13   0   3     3617.13     3750.87    263.53 o 
 -11   0   3     5998.56     6843.15    318.75 o 
  -9   0   3      242.38      172.84     71.83 o 
  -7   0   3    68704.94    74623.69   1500.80 o 
  -5   0   3      336.85      642.95     82.16 o 
  -3   0   3    22864.07    30038.31    512.91 o 
  -1   0   3     3255.51     1526.65     26.64 o 
   1   0   3     5224.54     7358.08    175.98 o 
   3   0   3    95942.08   100158.81   2349.74 o 
   5   0   3     7992.86     6864.84    198.21 o 
   7   0   3    65796.65    68777.64   1432.56 o 
   9   0   3     5134.50     5656.16    273.85 o 
  11   0   3      362.94      185.41     96.97 o 
  13   0   3    11786.68    12385.73    514.93 o 
 -15   1   3     2576.84     2511.71    180.63 o 
 -14   1   3      481.58      507.86    210.55 o 
 -13   1   3     2711.29     2937.77    167.29 o 
 -12   1   3     4572.48     4640.17    192.37 o 
 -11   1   3     2615.48     2803.05    148.16 o 
 -10   1   3     5497.47     4997.19    368.80 o 
  -9   1   3       59.80       50.65     47.36 o 
  -8   1   3     2855.78     3057.02    123.64 o 
  -7   1   3     5356.78     5417.39    154.74 o 
  -6   1   3     1553.28     1754.81     80.25 o 
  -5   1   3    30552.22    34668.46    371.76 o 
  -4   1   3     4336.38     3055.25     68.37 o 
  -3   1   3     6252.50     6218.77     97.04 o 
  -2   1   3    10059.08    10133.18    115.42 o 
  -1   1   3    13981.21    13867.88    185.76 o 
   0   1   3     3309.95     2176.51     40.74 o 
   1   1   3     8967.93     9154.02    146.82 o 
   2   1   3      366.07       86.54     13.78 o 
   3   1   3     2575.38     3106.04     50.71 o 
   4   1   3     1693.20     1286.71     44.67 o 
   5   1   3    68094.97    67747.56    785.61 o 
   6   1   3     5503.58     5709.49    115.12 o 
   7   1   3    19633.42    20660.95    296.82 o 
   8   1   3    44928.42    47904.61   1494.06 o 
   9   1   3     1903.60     1756.97    175.98 o 
  10   1   3      109.24      130.61     80.58 o 
  11   1   3     4299.47     4256.50    187.43 o 
  12   1   3     3218.49     3512.90    182.11 o 
  13   1   3     3585.05     3762.53    381.15 o 
  14   1   3      347.04      356.87    160.94 o 
 -15   2   3      415.46      608.09    167.68 o 
 -14   2   3      687.53      818.71    116.15 o 
 -13   2   3     2985.42     2897.46    222.00 o 
 -12   2   3      155.41       94.42     62.75 o 
 -11   2   3     2845.10     2964.26    274.53 o 
 -10   2   3     1024.78     1082.48     95.92 o 
  -9   2   3    10771.48    11077.61    266.00 o 
  -8   2   3      119.18      109.55     43.26 o 
  -7   2   3     1037.03     1055.02     76.77 o 
  -6   2   3     3935.90     4197.77    125.07 o 
  -5   2   3      601.76      514.63     37.48 o 
  -4   2   3    55003.84    64383.10    900.25 o 
  -3   2   3    13044.93    15814.58    162.03 o 
  -2   2   3   192702.50   212033.06   1997.72 o 
  -1   2   3     8486.06     5859.77     89.39 o 
   0   2   3    10767.37    11401.60    129.91 o 
   1   2   3    13305.85    12427.07    162.15 o 
   2   2   3    52784.94    56845.44   1433.82 o 
   3   2   3    84206.47    88498.44   1546.47 o 
   4   2   3       94.12       84.15     20.33 o 
   5   2   3    51631.91    54154.99    713.48 o 
   6   2   3      314.22      245.46     35.26 o 
   7   2   3     1340.60     1441.29     64.28 o 
   8   2   3     2821.43     2909.51    113.24 o 
   9   2   3      120.99       94.52     52.85 o 
  10   2   3      575.22      596.65     85.71 o 
  11   2   3      478.51      551.35     90.31 o 
  12   2   3     1837.52     1578.34    145.68 o 
  13   2   3     4481.76     4993.27    227.29 o 
  14   2   3      208.46      230.57     90.31 o 
 -15   3   3      183.38      306.11    100.54 o 
 -14   3   3        0.55        4.52     79.69 o 
 -13   3   3    14118.03    14320.44    376.78 o 
 -12   3   3     4484.20     4604.16    194.59 o 
 -11   3   3      273.03      362.85    111.56 o 
 -10   3   3     8879.41     9656.78    299.67 o 
  -9   3   3     1195.17     1373.20     96.01 o 
  -8   3   3     8200.04     8342.48    603.15 o 
  -7   3   3    15666.77    15508.95    419.98 o 
  -6   3   3     6562.03     6874.59    168.05 o 
  -5   3   3    48916.21    52481.04    539.25 o 
  -4   3   3    10226.85    12654.67    225.95 o 
  -3   3   3     5278.94     6264.06     83.03 o 
  -2   3   3    38621.32    42325.33    422.02 o 
  -1   3   3    10649.11    13243.92    192.53 o 
   0   3   3    14251.47    16906.38    184.72 o 
   1   3   3    41894.18    38644.76    388.28 o 
   2   3   3     7452.93     6315.00     88.62 o 
   3   3   3     5243.57     5922.91    198.53 o 
   4   3   3     4924.24     5671.46    110.94 o 
   5   3   3     8027.98     8134.54    307.66 o 
   6   3   3    20359.74    19958.45    290.15 o 
   7   3   3     5880.07     5751.87    131.38 o 
   8   3   3    15685.69    15930.23    262.43 o 
   9   3   3    12962.92    12879.13    312.17 o 
  10   3   3      507.70      427.77    120.76 o 
  11   3   3       74.68      111.01     65.84 o 
  12   3   3        9.54       40.53     64.55 o 
  13   3   3      201.06      152.49     93.83 o 
  14   3   3      230.74      242.70     96.06 o 
 -14   4   3      515.21      543.50    104.93 o 
 -13   4   3     8542.15     8707.27    286.32 o 
 -12   4   3       26.21      101.30     66.50 o 
 -11   4   3      569.34      614.91     85.16 o 
 -10   4   3     1062.12     1135.05    153.99 o 
  -9   4   3    21557.37    20774.27    407.35 o 
  -8   4   3     1769.90     1631.56    117.62 o 
  -7   4   3    13300.05    14146.30    234.73 o 
  -6   4   3     5472.83     6336.13    115.34 o 
  -5   4   3    10353.79    11914.52    165.22 o 
  -4   4   3      582.03      741.56     34.90 o 
  -3   4   3      624.77     1147.36     34.91 o 
  -2   4   3     5834.58     6340.35    118.26 o 
  -1   4   3    13357.25    12657.72    148.40 o 
   0   4   3    11116.69    12769.38    147.83 o 
   1   4   3      167.19      123.76     19.96 o 
   2   4   3    23230.35    21854.87    242.91 o 
   3   4   3    37324.04    39221.82    409.92 o 
   4   4   3    18644.20    20830.89    350.36 o 
   5   4   3    21842.30    23125.48    321.25 o 
   6   4   3       69.46       62.99     28.14 o 
   7   4   3    21447.32    21936.85    327.09 o 
   8   4   3     9192.03     9561.91    191.20 o 
   9   4   3       10.07       56.26     50.72 o 
  10   4   3     1963.16     1683.58    243.32 o 
  11   4   3       41.07      -31.88     52.22 o 
  12   4   3     4419.95     4533.74    205.95 o 
  13   4   3      593.59      384.18     96.98 o 
  14   4   3     3684.24     3732.40    237.71 o 
 -14   5   3       58.03       56.88    171.49 o 
 -13   5   3     1948.21     2036.17    148.35 o 
 -12   5   3       65.32        1.02     56.18 o 
 -11   5   3     1406.84     1119.40    103.24 o 
 -10   5   3     1210.90     1185.68    105.28 o 
  -9   5   3     6363.19     6286.78    197.13 o 
  -8   5   3      129.59       93.09     27.35 o 
  -7   5   3       24.25       56.86     23.09 o 
  -6   5   3      321.52      316.25     27.73 o 
  -5   5   3    40046.75    40721.19    457.21 o 
  -4   5   3      113.98       60.24     19.45 o 
  -3   5   3      407.49      600.80     49.84 o 
  -2   5   3     4824.14     5751.45    109.61 o 
  -1   5   3    20534.77    19710.09    218.09 o 
   0   5   3     9534.30     9397.78    117.09 o 
   1   5   3    51282.42    52673.36    613.32 o 
   2   5   3    51238.85    50016.27    595.51 o 
   3   5   3     2161.75     1919.66    105.49 o 
   4   5   3    10162.75     9969.24    188.11 o 
   5   5   3     8840.61     9140.81    131.36 o 
   6   5   3    19422.02    19384.03    294.07 o 
   7   5   3     8132.10     8445.93    174.86 o 
   8   5   3    36366.23    37823.72    517.89 o 
   9   5   3     7983.29     8291.06    362.82 o 
  10   5   3    23048.85    23171.63    482.17 o 
  11   5   3     3675.30     3847.25    184.52 o 
  12   5   3       17.29      -38.82     59.75 o 
  13   5   3      104.73      278.98     91.22 o 
  14   5   3      878.33      787.83    125.67 o 
 -14   6   3      871.41     1082.38    130.79 o 
 -13   6   3     3508.31     3196.34    179.03 o 
 -12   6   3        1.03       -5.39     65.99 o 
 -11   6   3     2661.81     2907.80    151.42 o 
 -10   6   3       76.43       85.51     54.60 o 
  -9   6   3     9645.50     9525.94    203.99 o 
  -8   6   3       66.08       50.13     26.41 o 
  -7   6   3     6392.50     6667.51    124.99 o 
  -6   6   3    19195.38    18366.98    239.88 o 
  -5   6   3      198.86      117.98     32.79 o 
  -4   6   3   118054.14   117094.29   1147.24 o 
  -3   6   3    13698.12    15365.21    192.37 o 
  -2   6   3    72054.31    74205.49    735.11 o 
  -1   6   3    13115.16    14680.15    173.37 o 
   0   6   3     6787.94     7265.68     98.62 o 
   1   6   3    13199.72    13276.78    182.69 o 
   2   6   3    39744.19    39762.10    492.39 o 
   3   6   3    27640.22    28801.99    375.11 o 
   4   6   3       53.59      175.41     24.25 o 
   5   6   3       31.97       46.06     19.89 o 
   6   6   3       28.56       30.25     29.03 o 
   7   6   3     3847.91     4128.93    210.16 o 
   8   6   3     4031.35     3972.37    124.21 o 
   9   6   3      676.39      677.79     64.61 o 
  10   6   3     4320.46     3913.52    176.66 o 
  11   6   3      511.38      529.26     91.60 o 
  12   6   3     2409.81     2334.27    161.85 o 
  13   6   3     1962.25     2163.97    166.82 o 
  14   6   3     1267.42     1624.08    157.74 o 
 -14   7   3      161.78      128.66     84.59 o 
 -13   7   3    11039.12    11537.44    389.23 o 
 -12   7   3      385.81      543.22     92.19 o 
 -11   7   3       87.92       84.07     59.68 o 
 -10   7   3     2798.19     3081.24    195.74 o 
  -9   7   3      489.89      454.64     57.71 o 
  -8   7   3      667.26      582.46     44.26 o 
  -7   7   3      349.26      421.36     38.96 o 
  -6   7   3     9390.28     8870.37    171.68 o 
  -5   7   3     1094.95     1212.83     49.90 o 
  -4   7   3    39628.09    40123.84    435.97 o 
  -3   7   3      600.86      487.11     53.01 o 
  -2   7   3     8944.29     8671.98    143.93 o 
  -1   7   3     1290.49     1752.57     45.10 o 
   0   7   3    12650.65    10929.74    168.19 o 
   1   7   3     3952.68     4091.55     98.82 o 
   2   7   3     2103.27     2881.08     97.83 o 
   3   7   3    31795.84    32637.76    424.83 o 
   4   7   3    31998.26    33376.13    434.73 o 
   5   7   3     4631.75     4653.83     93.79 o 
   6   7   3     1524.31     1662.20     96.03 o 
   7   7   3    10990.96    10898.34    222.20 o 
   8   7   3     1087.51     1027.09     72.65 o 
   9   7   3     4538.49     4485.49    166.62 o 
  10   7   3      877.74      838.12    116.72 o 
  11   7   3     2992.16     3003.65    167.93 o 
  12   7   3     3766.52     4030.02    204.28 o 
  13   7   3      283.74      423.18     98.22 o 
  14   7   3       12.65      103.07     81.00 o 
 -14   8   3     2821.18     3044.64    191.28 o 
 -13   8   3     3117.99     3215.53    188.72 o 
 -12   8   3      474.14      468.49    136.48 o 
 -11   8   3      407.86      506.48     85.04 o 
 -10   8   3      636.63      794.24     73.59 o 
  -9   8   3     1490.89     1546.52     88.48 o 
  -8   8   3     7077.20     6816.22    208.07 o 
  -7   8   3     3570.43     3580.79    197.79 o 
  -6   8   3     1681.76     2173.25     83.28 o 
  -5   8   3     3984.51     3588.58     84.29 o 
  -4   8   3     7502.44     8814.29    138.90 o 
  -3   8   3     2845.56     3788.68     99.92 o 
  -2   8   3     3958.53     3682.12     86.32 o 
  -1   8   3     1245.71     1128.08     64.95 o 
   0   8   3      291.06      390.09     33.94 o 
   1   8   3     4975.10     4586.83    135.46 o 
   2   8   3       67.61      115.07     17.38 o 
   3   8   3    32319.24    32510.14    431.68 o 
   4   8   3    26728.00    27548.27    378.95 o 
   5   8   3     7777.04     7327.59    145.89 o 
   6   8   3      242.21      252.37     33.42 o 
   7   8   3      633.59      703.17     63.02 o 
   8   8   3      833.88      732.76     67.62 o 
   9   8   3      140.96      122.92     47.66 o 
  10   8   3     5040.25     5215.07    209.83 o 
  11   8   3      367.44      456.08    122.11 o 
  12   8   3     4799.77     4586.67    235.92 o 
  13   8   3      694.44      705.35    116.92 o 
  14   8   3     5220.36     5394.16    254.96 o 
 -14   9   3      238.74      330.87    142.76 o 
 -13   9   3       13.71       14.81     96.07 o 
 -12   9   3    10891.91    12213.79    497.42 o 
 -11   9   3       43.00      131.67     63.26 o 
 -10   9   3      540.75      548.21     82.21 o 
  -9   9   3     1915.06     1786.31    119.55 o 
  -8   9   3     1538.04     1477.82    104.20 o 
  -7   9   3    14185.70    14979.84    259.48 o 
  -6   9   3     4801.82     4488.57    122.64 o 
  -5   9   3     1025.79      887.90     47.24 o 
  -4   9   3    20373.47    19931.93    252.41 o 
  -3   9   3    15902.92    14526.10    222.25 o 
  -2   9   3     6720.32     6647.85    162.11 o 
  -1   9   3     8363.80     8299.46    145.62 o 
   0   9   3     5033.09     4957.82    106.36 o 
   1   9   3    59411.27    59417.41    913.88 o 
   2   9   3     7032.94     7104.04    148.20 o 
   3   9   3     9000.67     9347.10    175.87 o 
   4   9   3     9694.12     9542.23    179.89 o 
   5   9   3        6.14      -12.80     34.76 o 
   6   9   3     4032.60     3772.17    144.07 o 
   7   9   3     2927.01     2707.38    170.82 o 
   8   9   3     8689.92     8881.07    205.83 o 
   9   9   3     2062.12     2170.72    163.99 o 
  10   9   3     2929.58     2948.21    164.56 o 
  11   9   3     2356.18     2585.70    166.82 o 
  12   9   3      237.74      284.41     93.71 o 
  13   9   3      326.73      377.51    102.69 o 
 -13  10   3      521.73      584.97    155.33 o 
 -12  10   3        9.79      123.91    105.95 o 
 -11  10   3    14444.61    13652.12    356.12 o 
 -10  10   3       71.52       87.78     57.75 o 
  -9  10   3      567.49      732.88    106.85 o 
  -8  10   3     1264.10     1217.22    103.69 o 
  -7  10   3       16.76       54.34     35.62 o 
  -6  10   3    17860.64    16778.37    316.55 o 
  -5  10   3     8285.67     8416.80    144.49 o 
  -4  10   3     4696.40     4189.66     92.60 o 
  -3  10   3     3763.44     3655.33    101.67 o 
  -2  10   3     7067.56     6224.49    122.41 o 
  -1  10   3    17647.98    15949.25    238.16 o 
   0  10   3      898.22      972.29     50.40 o 
   1  10   3     2789.77     2904.44    116.84 o 
   2  10   3      382.08      377.39     52.61 o 
   3  10   3     7980.11     7946.52    127.72 o 
   4  10   3    16543.64    15548.71    257.99 o 
   5  10   3      729.00      624.17     65.68 o 
   6  10   3        8.47       -3.65     28.35 o 
   7  10   3     2770.05     2836.88    139.81 o 
   8  10   3       28.96       67.59     52.06 o 
   9  10   3     1176.46     1222.95    106.16 o 
  10  10   3      177.80      213.69    104.60 o 
  11  10   3     2790.12     3152.44    259.93 o 
  12  10   3     5613.68     6187.70    366.78 o 
  13  10   3      856.63      531.54    162.07 o 
 -13  11   3     7483.83     7939.46    417.06 o 
 -12  11   3      880.91     1051.41    177.78 o 
 -11  11   3        7.46       56.33     65.28 o 
 -10  11   3       72.46       58.57     77.67 o 
  -9  11   3      973.95      975.63    100.79 o 
  -8  11   3     2259.83     2405.18    136.50 o 
  -7  11   3    10599.94    10788.51    220.17 o 
  -6  11   3      261.64      369.48    101.46 o 
  -5  11   3    12909.07    11940.26    229.41 o 
  -4  11   3     6435.32     6259.32    118.87 o 
  -3  11   3    14122.96    14127.62    307.50 o 
  -2  11   3    18130.54    16744.36    395.99 o 
  -1  11   3      321.76      657.19     74.90 o 
   0  11   3      740.41     1190.27     85.11 o 
   1  11   3     6310.72     6306.21    186.02 o 
   2  11   3     5528.06     5463.61    169.30 o 
   3  11   3    18204.43    17733.03    288.77 o 
   4  11   3    23650.35    22532.67    429.92 o 
   5  11   3       36.48       39.00     57.79 o 
   6  11   3      828.16      877.57    103.09 o 
   7  11   3     2174.36     2275.98    359.37 o 
   8  11   3     2708.96     2646.37    144.25 o 
   9  11   3     1656.48     1811.33    128.41 o 
  10  11   3     3799.13     4275.74    192.75 o 
  11  11   3     1056.77     1314.04    189.90 o 
  12  11   3      296.12      396.41    142.31 o 
  13  11   3      601.99      708.87    172.39 o 
 -13  12   3       69.92       73.63    114.03 o 
 -12  12   3     2603.20     2578.70    245.57 o 
 -11  12   3     6163.11     6056.30    239.35 o 
 -10  12   3       87.01       32.85     58.25 o 
  -9  12   3      401.92      420.14    190.12 o 
  -8  12   3       22.43      123.25     62.98 o 
  -7  12   3     1689.27     1353.10    161.62 o 
  -6  12   3     2986.49     2974.03    112.51 o 
  -5  12   3     1349.31     1438.69    126.20 o 
  -4  12   3    90801.59    89376.76    920.65 o 
  -3  12   3     3079.30     3161.83     96.83 o 
  -2  12   3     2928.95     3439.81     87.27 o 
  -1  12   3     7221.35     8136.53    634.68 o 
   0  12   3     3872.86     3939.27    101.98 o 
   1  12   3     2464.56     2981.72     92.66 o 
   2  12   3     4367.50     4156.86    154.48 o 
   3  12   3     2922.60     2750.85    119.21 o 
   4  12   3     1270.17     1321.86    133.05 o 
   5  12   3        2.69       54.40     36.80 o 
   6  12   3     1932.01     2018.49    193.55 o 
   7  12   3      131.50       90.81    126.38 o 
   8  12   3     6011.97     5765.07    269.81 o 
   9  12   3     1941.47     2052.44    139.19 o 
  10  12   3      174.99      174.59     74.21 o 
  11  12   3     1939.31     2251.87    237.94 o 
  12  12   3        6.73      -19.75    102.36 o 
  13  12   3       82.26      -58.81    113.58 o 
 -12  13   3       38.29       20.20     95.62 o 
 -11  13   3      269.69      460.18    107.97 o 
 -10  13   3     2859.07     3271.47    177.10 o 
  -9  13   3     4586.12     5148.81    421.10 o 
  -8  13   3      622.86      571.86     88.22 o 
  -7  13   3     3799.15     4012.79    135.63 o 
  -6  13   3      437.12      422.94     65.40 o 
  -5  13   3      901.38     1071.63     81.59 o 
  -4  13   3     1400.58     1502.65    103.08 o 
  -3  13   3    13255.36    13375.33    849.84 o 
  -2  13   3     2502.18     3034.27    163.04 o 
  -1  13   3     3643.61     5125.79    296.96 o 
   0  13   3      579.94      715.35     57.82 o 
   1  13   3     2878.78     3081.10    165.40 o 
   2  13   3    76484.49    74223.62   1598.89 o 
   3  13   3      141.04      219.85     71.08 o 
   4  13   3     2359.11     1952.99     92.28 o 
   5  13   3        5.33       34.32     38.11 o 
   6  13   3      776.28      908.76    223.57 o 
   7  13   3     4561.89     4224.96    182.95 o 
   8  13   3      252.71      287.61     72.16 o 
   9  13   3       85.08       69.31     64.72 o 
  10  13   3    17320.41    17641.66    438.86 o 
  11  13   3        5.96      -65.10     86.20 o 
  12  13   3       24.05       -1.35    106.40 o 
 -12  14   3      610.60      605.62    155.78 o 
 -11  14   3     2378.45     2505.37    169.73 o 
 -10  14   3     2547.85     2790.28    181.15 o 
  -9  14   3      832.37      846.29    108.70 o 
  -8  14   3        5.20        2.95     55.71 o 
  -7  14   3     2660.71     2300.26    107.52 o 
  -6  14   3    11285.27    11043.06    301.18 o 
  -5  14   3      425.83      571.08     65.77 o 
  -4  14   3     2552.57     2286.79    107.35 o 
  -3  14   3     9546.64     9367.21    263.98 o 
  -2  14   3      372.72      430.50    137.60 o 
  -1  14   3     5649.58     5928.66    205.51 o 
   0  14   3       49.72      116.72     38.33 o 
   1  14   3       32.66       40.02     36.07 o 
   2  14   3     1834.41     2209.52    145.23 o 
   3  14   3     3877.69     3688.47    128.19 o 
   4  14   3    10166.20     9754.58    214.67 o 
   5  14   3     4031.87     4202.32    212.22 o 
   6  14   3      135.56        4.07     49.55 o 
   7  14   3     3090.45     2940.35    156.18 o 
   8  14   3       21.10       97.25     61.84 o 
   9  14   3      231.97      319.41     84.78 o 
  10  14   3     1184.26     1090.83    217.96 o 
  11  14   3     6120.41     6343.93    382.94 o 
  12  14   3       75.36      154.88    120.76 o 
 -12  15   3      554.44      626.27    164.31 o 
 -11  15   3      373.27      326.41     98.05 o 
 -10  15   3     1773.85     1818.67    156.68 o 
  -9  15   3        9.87      -66.68     57.59 o 
  -8  15   3     1514.12     1345.82    131.31 o 
  -7  15   3      358.07      377.02     80.31 o 
  -6  15   3       43.23       63.97     45.35 o 
  -5  15   3     7276.52     7193.46    191.73 o 
  -4  15   3      349.98      559.25    113.99 o 
  -3  15   3     2116.14     2226.28    200.67 o 
  -2  15   3      655.99      924.96    198.21 o 
  -1  15   3     2373.87     2628.77    373.29 o 
   0  15   3    14506.34    14386.13    350.60 o 
   1  15   3      370.84      481.94    111.79 o 
   2  15   3     2389.97     2444.67    259.26 o 
   3  15   3       71.32      136.08     98.31 o 
   4  15   3      766.20      864.34     73.63 o 
   5  15   3     3025.93     2740.20    114.34 o 
   6  15   3       76.34       95.32     59.30 o 
   7  15   3     1763.95     1526.94    149.72 o 
   8  15   3     2278.39     2043.04    147.77 o 
   9  15   3     1612.53     1352.95    142.09 o 
  10  15   3     4580.01     4817.07    224.88 o 
  11  15   3      411.09      436.37    149.05 o 
 -11  16   3     1821.12     1877.68    234.79 o 
 -10  16   3      223.59      222.90     86.03 o 
  -9  16   3     1687.70     1756.60    150.94 o 
  -8  16   3     6510.05     5864.34    237.43 o 
  -7  16   3      735.84     1001.30    150.84 o 
  -6  16   3        3.50      -16.45     41.67 o 
  -5  16   3      262.45      522.38    107.97 o 
  -4  16   3     5960.08     6287.11    182.82 o 
  -3  16   3     3553.42     3638.14    171.88 o 
  -2  16   3     5470.55     5447.73    207.92 o 
  -1  16   3      118.23      173.74     95.17 o 
   0  16   3       24.55      119.72     70.93 o 
   1  16   3     2241.77     2503.94    156.01 o 
   2  16   3     3233.67     3265.81    159.77 o 
   3  16   3      781.42      703.18     72.01 o 
   4  16   3     2653.03     2528.71    114.65 o 
   5  16   3     1919.93     1816.56    100.78 o 
   6  16   3      734.84      946.32    153.09 o 
   7  16   3     2848.48     3092.20    353.09 o 
   8  16   3     1064.69     1037.69    122.03 o 
   9  16   3       95.51       97.36    115.60 o 
  10  16   3      246.17      383.13     97.15 o 
  11  16   3     1719.11     2218.20    251.85 o 
 -11  17   3      974.63     1060.16    137.60 o 
 -10  17   3       40.60        1.72     71.31 o 
  -9  17   3     3828.13     4313.98    217.54 o 
  -8  17   3     3279.74     2981.42    192.59 o 
  -7  17   3       83.88       30.79    184.51 o 
  -6  17   3     1448.20     1239.84     94.77 o 
  -5  17   3     7694.62     7428.77    207.06 o 
  -4  17   3     6746.54     6610.52    300.32 o 
  -3  17   3      951.64     1394.70    282.83 o 
  -2  17   3     1306.09     1249.61    117.26 o 
  -1  17   3     1846.46     1716.47    128.08 o 
   0  17   3     7364.60     7732.09    256.49 o 
   1  17   3     2898.25     3319.58    493.16 o 
   2  17   3      493.18      702.55    114.93 o 
   3  17   3     8199.08     8072.96    211.46 o 
   4  17   3     1523.32     1747.41    238.01 o 
   5  17   3     1389.69     1559.44    154.98 o 
   6  17   3        4.05      127.05     69.35 o 
   7  17   3      807.29      765.37    145.01 o 
   8  17   3      713.52      746.17    111.21 o 
   9  17   3      926.05      778.50    115.85 o 
  10  17   3     1894.47     2015.21    177.11 o 
 -10  18   3     1188.34     1391.47    149.58 o 
  -9  18   3      993.26     1063.41    132.22 o 
  -8  18   3      192.37      176.89     85.65 o 
  -7  18   3      269.89      379.41     96.77 o 
  -6  18   3     2831.51     2746.79    134.83 o 
  -5  18   3       59.41      552.09    438.16 o 
  -4  18   3      602.82      731.99     83.40 o 
  -3  18   3      269.67      283.81     76.90 o 
  -2  18   3     4369.30     4195.92    362.74 o 
  -1  18   3     2139.75     2586.67    369.03 o 
   0  18   3     2150.72     1822.65    138.41 o 
   1  18   3      775.49      851.86    105.00 o 
   2  18   3     1480.87     1289.31    120.72 o 
   3  18   3      827.11     1025.93    100.23 o 
   4  18   3       37.02      192.11     59.15 o 
   5  18   3     2476.68     2647.94    127.93 o 
   6  18   3     1135.80     1385.84    135.04 o 
   7  18   3      368.41      227.21     89.58 o 
   8  18   3      158.25      109.86     80.14 o 
   9  18   3     1533.92     1719.28    156.17 o 
  10  18   3     1101.28     1211.04    146.02 o 
  -9  19   3      464.53      399.47    107.21 o 
  -8  19   3     2359.37     2310.42    172.90 o 
  -7  19   3     1021.30     1233.17    137.30 o 
  -6  19   3     8399.63     8580.46    239.75 o 
  -5  19   3      507.41      542.54     81.03 o 
  -4  19   3     1141.97     1307.10    104.21 o 
  -3  19   3      609.50      560.80    101.57 o 
  -2  19   3     5490.84     5735.18    234.76 o 
  -1  19   3     4663.81     5280.12    228.98 o 
   0  19   3     7471.95     7674.82    271.23 o 
   1  19   3     2371.09     2463.77    161.38 o 
   2  19   3     5582.39     6048.02    239.08 o 
   3  19   3     2712.84     2620.60    151.46 o 
   4  19   3      323.68      294.18     84.68 o 
   5  19   3        0.66      563.94    310.22 o 
   6  19   3     3121.13     3024.01    188.36 o 
   7  19   3      301.32      305.58     95.16 o 
   8  19   3      828.87      891.97    131.31 o 
   9  19   3      101.93       43.85     75.63 o 
  -9  20   3     1566.23     1547.37    159.77 o 
  -8  20   3     2145.75     2321.36    182.69 o 
  -7  20   3      156.51      253.68     93.12 o 
  -6  20   3     2480.70     2521.54    179.45 o 
  -5  20   3      420.90      568.34     86.38 o 
  -4  20   3     4135.07     4055.09    200.13 o 
  -3  20   3      482.08      344.78    130.19 o 
  -2  20   3    12266.94    12262.64    520.54 o 
  -1  20   3     3759.08     4001.21    206.57 o 
   0  20   3      204.26      306.42    157.13 o 
   1  20   3      374.26      587.29    103.04 o 
   2  20   3     1701.86     2061.30    156.72 o 
   3  20   3       95.53       56.19     57.51 o 
   4  20   3     1659.70     1803.73    137.01 o 
   5  20   3       61.35      287.16    191.92 o 
   6  20   3      926.44     1016.67    129.51 o 
   7  20   3      526.25      463.51    107.55 o 
   8  20   3      137.97      266.55     98.69 o 
  -8  21   3      960.83     1042.34    154.88 o 
  -7  21   3     2237.79     1795.03    166.76 o 
  -6  21   3     2711.64     2947.46    353.31 o 
  -5  21   3     5910.01     6027.95    211.92 o 
  -4  21   3     1292.65     1407.76    117.29 o 
  -3  21   3     1029.31     1392.40    143.08 o 
  -2  21   3       35.55      224.33    118.74 o 
  -1  21   3      176.23      206.67    163.64 o 
   0  21   3     4898.70     4755.06    232.05 o 
   1  21   3     1107.15      950.09    124.31 o 
   2  21   3        8.93      133.21     83.41 o 
   3  21   3     5638.83     5684.06    240.22 o 
   4  21   3     3337.26     3267.66    156.94 o 
   5  21   3     1115.19     1294.48    143.27 o 
   6  21   3       27.75       54.74     80.58 o 
   7  21   3     1389.55     1432.58    153.28 o 
   8  21   3     1013.18     1115.00    143.72 o 
  -7  22   3       25.42      -30.78     73.27 o 
  -6  22   3        5.81       -0.96     76.83 o 
  -5  22   3      503.48      610.12    101.79 o 
  -4  22   3       94.22      129.79     71.77 o 
  -3  22   3     2015.24     1815.61    163.67 o 
  -2  22   3     1650.22     1838.92    179.57 o 
  -1  22   3      985.95     1220.56    142.47 o 
   0  22   3       37.62      143.07     87.45 o 
   1  22   3     9086.84     8837.89    320.05 o 
   2  22   3     3731.59     3735.29    170.42 o 
   3  22   3       15.19      115.09     96.57 o 
   4  22   3      490.44      416.79     94.85 o 
   5  22   3      209.02      257.45     92.56 o 
   6  22   3     1327.44     1177.52    146.34 o 
   7  22   3       90.54      -32.18     78.39 o 
  -6  23   3       26.95       11.95    152.86 o 
  -5  23   3     1464.76     1593.31    151.10 o 
  -4  23   3      259.53      109.22     72.65 o 
  -3  23   3     1415.10     1519.13    157.44 o 
  -2  23   3     2563.40     2477.64    188.77 o 
  -1  23   3     5109.33     4446.44    237.29 o 
   0  23   3      566.38      554.79    116.11 o 
   1  23   3      981.34     1331.60    150.94 o 
   2  23   3        3.50       98.67     78.81 o 
   3  23   3      670.35      774.38    105.42 o 
   4  23   3     1824.39     1937.57    168.34 o 
   5  23   3      334.22      288.24    101.82 o 
  -4  24   3      294.40      297.25     86.17 o 
  -3  24   3      182.61      164.55     78.14 o 
  -2  24   3     1463.78     1594.46    168.98 o 
  -1  24   3     1145.22     1000.03    142.88 o 
   0  24   3       12.36       38.41     87.90 o 
   1  24   3      275.01      162.79    108.42 o 
   2  24   3      739.70      796.48    106.08 o 
   3  24   3     1387.13     1471.08    129.69 o 
   4  24   3      962.31     1109.44    150.03 o 
  -1  25   3     2358.95     2805.38    374.86 o 
   0  25   3      253.05      259.39    110.21 o 
   1  25   3     1208.36     1211.40    159.60 o 
 -14   0   4       14.31      -53.42     92.93 o 
 -12   0   4      387.93      352.42    107.74 o 
 -10   0   4    27395.73    26264.63    692.71 o 
  -8   0   4     7334.13     7250.34    271.61 o 
  -6   0   4     8783.74    11127.14    264.20 o 
  -4   0   4   233516.48   225832.08   2939.40 o 
  -2   0   4    64130.51    67711.45    977.11 o 
   0   0   4     1866.21     1700.56     44.92 o 
   2   0   4    33943.27    39524.44    783.84 o 
   4   0   4    12449.22    14036.92    308.87 o 
   6   0   4    60904.57    63207.04    911.02 o 
   8   0   4       78.76      228.06     89.79 o 
  10   0   4     7217.31     6824.74    325.93 o 
  12   0   4      455.81      430.98    128.84 o 
  14   0   4      758.64      502.36    158.03 o 
 -15   1   4     1291.49     1409.45    246.02 o 
 -14   1   4      265.14      449.11     97.58 o 
 -13   1   4     5908.92     5979.09    282.16 o 
 -12   1   4     1720.46     1757.96    190.80 o 
 -11   1   4     1330.98     1285.32    229.18 o 
 -10   1   4    10609.64    10959.51    274.75 o 
  -9   1   4     4173.95     4130.69    152.85 o 
  -8   1   4    24327.05    25131.33    642.65 o 
  -7   1   4    12943.99    13674.53    488.67 o 
  -6   1   4     1205.20     1242.13     71.86 o 
  -5   1   4     6274.50     5932.13    120.27 o 
  -4   1   4    49405.71    54197.11    536.12 o 
  -3   1   4    10707.69     8201.31    115.28 o 
  -2   1   4    23077.80    24175.75    244.64 o 
  -1   1   4     5121.75     8860.35    151.58 o 
   0   1   4     6897.75     6887.77     81.33 o 
   1   1   4      239.63       55.50     15.06 o 
   2   1   4     2221.61     2819.07     70.22 o 
   3   1   4     4223.33     4662.08    116.96 o 
   4   1   4      482.94      586.89     34.80 o 
   5   1   4     3060.33     2652.53     71.03 o 
   6   1   4    19083.60    18787.42    269.23 o 
   7   1   4    11532.39    10822.98    184.26 o 
   8   1   4    66484.55    66285.23   1006.46 o 
   9   1   4     2500.91     2776.81    139.83 o 
  10   1   4    19288.23    19499.80    424.71 o 
  11   1   4     6209.01     6216.35    230.94 o 
  12   1   4     3385.01     3327.81    182.21 o 
  13   1   4      938.27      834.06    118.08 o 
  14   1   4        6.18      -61.38     66.87 o 
 -15   2   4     8791.43     8967.15    314.24 o 
 -14   2   4      630.64      395.70     92.46 o 
 -13   2   4       91.01      298.01     82.18 o 
 -12   2   4      538.86      661.30     90.58 o 
 -11   2   4     3835.19     3699.66    162.76 o 
 -10   2   4     6132.19     6635.74    211.87 o 
  -9   2   4     4313.73     3780.22    146.44 o 
  -8   2   4      847.03      449.53     61.41 o 
  -7   2   4       27.83       59.56     36.98 o 
  -6   2   4    23055.32    25229.03    339.56 o 
  -5   2   4     9683.35    10224.94    149.75 o 
  -4   2   4    18219.75    16810.89    197.81 o 
  -3   2   4     1467.66     1290.18     36.26 o 
  -2   2   4     8648.99     8872.34    244.33 o 
  -1   2   4    36016.59    40028.08    800.23 o 
   0   2   4     3390.43     4518.36     73.20 o 
   1   2   4   237552.98   261776.17   2431.29 o 
   2   2   4     4389.70     3250.68     68.22 o 
   3   2   4    17484.24    18311.75    279.05 o 
   4   2   4    13677.03    12450.24    214.24 o 
   5   2   4    11220.09    11984.08    189.17 o 
   6   2   4    11038.88    12031.37    334.84 o 
   7   2   4     1043.61      912.82     71.35 o 
   8   2   4     3268.57     3116.48     95.15 o 
   9   2   4      146.54      168.74     59.32 o 
  10   2   4      142.26       82.89     63.62 o 
  11   2   4     5717.80     5455.67    447.59 o 
  12   2   4      177.36      233.51     79.84 o 
  13   2   4     4074.28     4154.20    210.23 o 
  14   2   4       63.72      -42.41     74.04 o 
 -14   3   4      434.74      359.98     96.02 o 
 -13   3   4      102.52      184.29     74.95 o 
 -12   3   4       71.68      134.69     65.25 o 
 -11   3   4       19.98      -16.14     89.79 o 
 -10   3   4    44139.01    45622.70    748.85 o 
  -9   3   4      336.96      369.53     60.89 o 
  -8   3   4    24897.40    26296.94    607.64 o 
  -7   3   4    26821.60    27840.76    463.31 o 
  -6   3   4     2389.69     2230.93     75.35 o 
  -5   3   4     2625.52     3000.27     71.63 o 
  -4   3   4    16567.83    15908.21    173.41 o 
  -3   3   4      563.22      927.22     30.74 o 
  -2   3   4    62177.19    63857.71    665.74 o 
  -1   3   4     7992.97     5890.03     96.61 o 
   0   3   4    18514.32    16934.50    189.70 o 
   1   3   4    23310.87    25522.44    269.63 o 
   2   3   4    19403.93    20152.90    260.80 o 
   3   3   4     2883.18     3338.51    102.59 o 
   4   3   4     2245.60     3150.58     81.31 o 
   5   3   4     3609.34     3433.25     89.23 o 
   6   3   4      142.79      159.52     32.73 o 
   7   3   4     4907.15     4904.58    120.05 o 
   8   3   4     4304.42     4378.60    316.31 o 
   9   3   4      545.23      503.46     77.51 o 
  10   3   4     2152.39     1925.42    131.16 o 
  11   3   4       13.97      -44.50     57.43 o 
  12   3   4     2389.55     2380.04    232.77 o 
  13   3   4      146.68       38.16     77.42 o 
  14   3   4       61.99       24.44     77.58 o 
 -14   4   4       82.56       43.57     72.08 o 
 -13   4   4       69.57      182.89     76.49 o 
 -12   4   4     1516.97     1279.82    115.35 o 
 -11   4   4     1247.72     1156.44    102.96 o 
 -10   4   4     8483.55     8388.43    242.69 o 
  -9   4   4      257.40      418.53     65.53 o 
  -8   4   4     9611.24     9769.67    506.40 o 
  -7   4   4     1834.07     2138.48    120.32 o 
  -6   4   4     5421.48     5830.15    202.43 o 
  -5   4   4     1371.45     1574.03     51.99 o 
  -4   4   4     7306.17     7678.95    104.76 o 
  -3   4   4      467.10      318.72     24.53 o 
  -2   4   4    13745.93    13929.19    213.58 o 
  -1   4   4    34362.06    35248.74    394.23 o 
   0   4   4      544.11      540.83     24.40 o 
   1   4   4      689.75      861.87     39.18 o 
   2   4   4    17375.40    17031.69    199.30 o 
   3   4   4   175517.31   188003.97   1794.48 o 
   4   4   4     3641.38     4548.90    103.53 o 
   5   4   4     1394.59     1640.80     65.17 o 
   6   4   4      369.42      433.27     42.00 o 
   7   4   4      359.01      416.34     46.50 o 
   8   4   4       24.54       22.48     32.93 o 
   9   4   4     2277.82     2072.72    125.86 o 
  10   4   4     5107.38     5003.24    198.56 o 
  11   4   4      255.80      160.16    120.76 o 
  12   4   4     1541.50     1393.73    132.10 o 
  13   4   4      262.43      140.30    133.11 o 
  14   4   4      501.28      266.51    147.25 o 
 -14   5   4      436.44      368.24     97.45 o 
 -13   5   4       32.46       24.60     66.70 o 
 -12   5   4       35.88       59.45     61.89 o 
 -11   5   4     1233.27     1156.36    103.86 o 
 -10   5   4     2832.68     2814.52    139.00 o 
  -9   5   4        5.92       73.88     47.86 o 
  -8   5   4     2534.57     2399.60    116.64 o 
  -7   5   4      772.49     1206.38     73.31 o 
  -6   5   4     2439.56     2380.79     70.27 o 
  -5   5   4       35.01       59.91     36.75 o 
  -4   5   4    21489.89    23021.32    241.21 o 
  -3   5   4   122965.51   128220.27   1104.66 o 
  -2   5   4    12569.47    11519.30    148.69 o 
  -1   5   4    24525.73    26055.99    291.85 o 
   0   5   4     5248.35     5682.26     85.07 o 
   1   5   4    35548.64    38207.72    395.36 o 
   2   5   4     3491.87     3381.01     80.84 o 
   3   5   4    15487.00    14580.58    184.41 o 
   4   5   4       68.17       76.23     19.01 o 
   5   5   4     1251.98     1120.13     58.12 o 
   6   5   4     4847.80     5165.09    127.11 o 
   7   5   4    43218.96    42497.81    559.40 o 
   8   5   4      812.81      880.26     64.55 o 
   9   5   4     6292.03     5851.17    301.24 o 
  10   5   4      168.32      221.79     71.61 o 
  11   5   4      159.71      122.36     96.75 o 
  12   5   4      844.18      740.89    108.29 o 
  13   5   4     9808.33     9704.63    513.81 o 
  14   5   4     1917.25     1741.19    160.46 o 
 -14   6   4     1120.26     1167.68    197.53 o 
 -13   6   4        5.02       52.99     70.63 o 
 -12   6   4     6861.20     7176.64    366.33 o 
 -11   6   4        9.11       78.00     55.24 o 
 -10   6   4      255.11      285.76     67.22 o 
  -9   6   4       34.05      120.30     50.49 o 
  -8   6   4    10801.26    10797.99    321.92 o 
  -7   6   4       75.69      151.21     30.00 o 
  -6   6   4       30.40      -17.79     18.16 o 
  -5   6   4     3436.00     3720.75     83.96 o 
  -4   6   4    21948.88    22675.07    240.94 o 
  -3   6   4     4200.72     3531.79     72.05 o 
  -2   6   4     2659.67     3107.20     73.71 o 
  -1   6   4   165742.23   166976.69   1597.67 o 
   0   6   4     2806.67     3636.98     65.34 o 
   1   6   4    29965.94    27904.47    302.91 o 
   2   6   4     5267.64     5127.04    107.01 o 
   3   6   4    75552.41    78339.69    915.72 o 
   4   6   4    20046.55    20424.90    249.26 o 
   5   6   4     3359.25     3491.20     74.37 o 
   6   6   4    37026.66    36042.63    484.91 o 
   7   6   4     3509.95     3400.45    112.21 o 
   8   6   4     2216.05     2406.82    146.75 o 
   9   6   4       30.54       19.31     38.84 o 
  10   6   4     2063.39     1640.60    125.76 o 
  11   6   4     3156.33     3118.91    172.51 o 
  12   6   4     3292.37     3301.25    184.91 o 
  13   6   4     1295.14     1351.37    140.79 o 
  14   6   4     1859.31     1894.32    167.71 o 
 -14   7   4      135.35      166.18     85.96 o 
 -13   7   4     7712.45     8447.06    287.29 o 
 -12   7   4      284.81      284.29    149.50 o 
 -11   7   4     1445.71     1582.61    126.60 o 
 -10   7   4    10938.66    10822.51    717.63 o 
  -9   7   4      301.23      379.50     56.34 o 
  -8   7   4     3548.19     3691.16    107.44 o 
  -7   7   4      352.51      342.20     37.55 o 
  -6   7   4     1005.29     1025.11     50.58 o 
  -5   7   4     1642.81     1914.23     61.88 o 
  -4   7   4      170.19      154.18     30.90 o 
  -3   7   4    13304.15    12947.65    154.86 o 
  -2   7   4      158.06      198.79     22.83 o 
  -1   7   4   107238.77   111891.80   1089.00 o 
   0   7   4     1568.19     1643.56     43.92 o 
   1   7   4     8310.92     8671.23    136.40 o 
   2   7   4    22710.32    23284.98    314.78 o 
   3   7   4       36.29       45.50     24.66 o 
   4   7   4      802.79     1248.92     56.57 o 
   5   7   4     8538.85     8228.73    178.07 o 
   6   7   4      526.35      569.48     36.04 o 
   7   7   4     3735.77     3916.08    202.42 o 
   8   7   4     3213.17     3495.27    120.59 o 
   9   7   4     1640.26     1773.53    102.91 o 
  10   7   4    12047.92    12091.01    329.36 o 
  11   7   4     4348.94     4816.58    212.70 o 
  12   7   4       33.11       22.67     68.25 o 
  13   7   4     8133.71     8495.98    307.06 o 
  14   7   4     3253.65     3425.22    306.62 o 
 -14   8   4      338.72      210.56     91.57 o 
 -13   8   4      800.03     1178.59    130.12 o 
 -12   8   4     7937.44     8142.82    273.45 o 
 -11   8   4       65.89      -53.18     53.00 o 
 -10   8   4    11489.49    12068.82    310.30 o 
  -9   8   4     2340.17     2223.34    101.75 o 
  -8   8   4     8828.49     8477.51    349.67 o 
  -7   8   4      965.12     1081.93     65.37 o 
  -6   8   4     6084.21     5697.71    115.47 o 
  -5   8   4     1704.66     1805.08     74.43 o 
  -4   8   4      627.90      933.64     81.78 o 
  -3   8   4    16386.77    17904.30    262.33 o 
  -2   8   4    47588.02    49170.64    513.38 o 
  -1   8   4    11785.44    12014.35    156.52 o 
   0   8   4    15378.39    13623.53    169.25 o 
   1   8   4     1477.37     1299.01     55.50 o 
   2   8   4    11309.05    11637.88    216.04 o 
   3   8   4     5372.95     5825.10    127.51 o 
   4   8   4    16645.03    16593.39    256.11 o 
   5   8   4     5294.66     4973.66    118.01 o 
   6   8   4     9180.03     9708.27    163.10 o 
   7   8   4     5803.42     5520.80    150.67 o 
   8   8   4     8701.52     8350.79    196.11 o 
   9   8   4      704.01      760.13     97.97 o 
  10   8   4     3868.46     4016.62    187.09 o 
  11   8   4       38.66       95.75     71.90 o 
  12   8   4      175.77      137.88     77.12 o 
  13   8   4     4716.26     5200.04    244.65 o 
 -14   9   4       26.79      -16.61    107.74 o 
 -13   9   4    18482.06    18770.52    656.80 o 
 -11   9   4       24.35      -79.91     69.59 o 
 -10   9   4     2955.02     2943.82    150.59 o 
  -9   9   4     1713.09     1875.03    217.06 o 
  -8   9   4     3968.66     4035.30    163.86 o 
  -7   9   4     4072.48     4611.86    313.41 o 
  -6   9   4    42061.29    42901.09    485.08 o 
  -5   9   4      296.37      278.85     33.05 o 
  -4   9   4    31971.34    31771.43    404.80 o 
  -3   9   4     1277.17     1652.58     70.69 o 
  -2   9   4        8.72       54.24     23.47 o 
  -1   9   4     4372.06     4600.12    104.83 o 
   0   9   4     2697.22     2959.71     60.20 o 
   1   9   4     5677.42     5028.03    184.06 o 
   2   9   4    11880.66    12541.76    209.05 o 
   3   9   4    23915.70    24627.69    353.82 o 
   4   9   4     2255.76     2328.91     83.70 o 
   5   9   4     8998.88     8379.18    165.36 o 
   6   9   4      190.04      137.99     33.12 o 
   7   9   4    14307.83    14442.26    330.00 o 
   8   9   4      968.27      909.52     76.62 o 
   9   9   4     2735.82     2628.71    117.03 o 
  10   9   4      153.55      114.77    210.33 o 
  11   9   4     8028.17     7656.99    272.80 o 
  12   9   4      459.07      303.89    133.78 o 
  13   9   4      447.89      392.82    152.41 o 
 -13  10   4     1233.43     1648.50    208.31 o 
 -12  10   4     2009.60     1793.06    210.10 o 
 -11  10   4      261.80      287.74    111.56 o 
 -10  10   4      479.51      572.77     87.24 o 
  -9  10   4      198.95      210.82     80.14 o 
  -8  10   4       33.04       21.46     49.46 o 
  -7  10   4     2583.16     2628.91    101.50 o 
  -6  10   4      515.44      618.34     55.84 o 
  -5  10   4     1161.83     1378.62     93.70 o 
  -4  10   4    26083.27    25986.90    317.32 o 
  -3  10   4     4870.20     4750.64    110.21 o 
  -2  10   4    22635.08    23552.70    330.22 o 
  -1  10   4     6525.98     6802.51    181.95 o 
   0  10   4      486.70      479.04     51.33 o 
   1  10   4      253.63      231.66     47.93 o 
   2  10   4    22086.73    20946.43    318.51 o 
   3  10   4        4.66      112.26     81.46 o 
   4  10   4     2801.22     2871.84     95.58 o 
   5  10   4     1229.65     1055.03     62.66 o 
   6  10   4      499.27      579.67     62.98 o 
   7  10   4    12728.28    11948.40    298.89 o 
   8  10   4      369.31      311.25    156.01 o 
   9  10   4      103.33      191.19    105.05 o 
  10  10   4      656.43      613.70    143.21 o 
  11  10   4     2982.46     2658.04    172.99 o 
  12  10   4     2669.33     2657.56    180.77 o 
  13  10   4      266.28      387.59    104.69 o 
 -13  11   4      653.14      786.54    168.80 o 
 -12  11   4      978.35     1135.81    175.09 o 
 -11  11   4     3820.53     3579.82    314.70 o 
 -10  11   4     2794.77     2511.48    280.59 o 
  -9  11   4      136.83      165.40     93.60 o 
  -8  11   4     5819.51     5848.27    364.09 o 
  -7  11   4     1452.45     1708.98    172.56 o 
  -6  11   4    16251.22    15897.59    232.52 o 
  -5  11   4    13034.72    12287.01    190.81 o 
  -4  11   4     5090.64     5303.56    123.96 o 
  -3  11   4     5310.06     5714.31    145.34 o 
  -2  11   4     2984.81     2771.22     82.50 o 
  -1  11   4     7332.48     6661.87    136.87 o 
   0  11   4      166.15      278.15     53.17 o 
   1  11   4    66872.13    64262.46    788.32 o 
   2  11   4      649.19      632.46     54.44 o 
   3  11   4     1326.80     1213.79    102.40 o 
   4  11   4     7217.84     6930.83    242.60 o 
   5  11   4        8.09       24.86     63.53 o 
   6  11   4       75.74      148.68     56.79 o 
   7  11   4    20131.81    19563.33    420.59 o 
   8  11   4       77.02       78.28    115.15 o 
   9  11   4     1742.03     1551.74    121.51 o 
  10  11   4     2122.69     2339.86    222.67 o 
  11  11   4     1578.37     1630.54    211.90 o 
  12  11   4     4293.27     4620.91    333.56 o 
  13  11   4      399.67      578.68    169.70 o 
 -13  12   4     4474.96     4846.28    335.36 o 
 -12  12   4     2954.62     3065.34    255.89 o 
 -11  12   4      310.41      459.65    198.88 o 
 -10  12   4      311.89      273.23     77.92 o 
  -9  12   4       87.46       33.33     56.37 o 
  -8  12   4    12333.22    11900.13    317.91 o 
  -7  12   4     5712.06     5564.26    157.70 o 
  -6  12   4    10065.18     9819.08    213.06 o 
  -5  12   4     4566.96     4679.13    108.17 o 
  -4  12   4      259.20      391.44     74.52 o 
  -3  12   4     1560.98     1829.86     71.34 o 
  -2  12   4      129.35       32.58     35.51 o 
  -1  12   4    43105.17    42400.13    549.47 o 
   0  12   4     1033.18     1244.52     67.10 o 
   1  12   4      564.43      579.83     53.50 o 
   2  12   4     5672.64     5601.00    228.68 o 
   3  12   4     6647.69     6716.91    302.87 o 
   4  12   4     2786.19     2821.12    104.61 o 
   5  12   4     2079.80     1992.53     88.76 o 
   6  12   4      562.64      413.58     73.63 o 
   7  12   4     2398.29     2266.48    137.77 o 
   8  12   4      130.95      172.53    130.64 o 
   9  12   4     9760.32    10076.01    298.92 o 
  10  12   4     1736.53     1653.88    134.99 o 
  11  12   4      211.77      314.71    129.29 o 
  12  12   4     1181.36     1256.58    206.96 o 
 -12  13   4       77.66      166.11    126.15 o 
 -11  13   4     3871.72     4146.30    206.00 o 
 -10  13   4     1635.45     1659.55    253.20 o 
  -9  13   4      213.25      128.99     64.29 o 
  -8  13   4      371.86      345.05    131.09 o 
  -7  13   4     3608.43     4167.33    202.07 o 
  -6  13   4       10.65       25.02     38.79 o 
  -5  13   4        3.43        4.53     35.76 o 
  -4  13   4     6931.63     6827.96    189.53 o 
  -3  13   4       81.18      109.32     36.37 o 
  -2  13   4    14227.72    14329.67    277.88 o 
  -1  13   4    20478.65    19286.74    325.71 o 
   0  13   4     1155.74     1286.61     66.26 o 
   1  13   4    13508.47    15064.68    252.77 o 
   2  13   4      447.13      418.86     96.52 o 
   3  13   4     4818.24     5411.26    148.88 o 
   4  13   4      486.10      467.52     56.97 o 
   5  13   4     6654.47     6652.59    268.40 o 
   6  13   4     7346.87     7288.91    235.54 o 
   7  13   4      730.95      750.31     92.50 o 
   8  13   4     2618.69     2723.16    154.75 o 
   9  13   4      552.87      484.30     89.98 o 
  10  13   4     7350.07     6798.72    257.70 o 
  11  13   4      528.15      508.20    148.60 o 
  12  13   4       98.26      161.17    125.25 o 
 -12  14   4     1374.47     1758.04    218.63 o 
 -11  14   4     1707.65     1749.59    146.66 o 
 -10  14   4      503.17      698.66    106.80 o 
  -9  14   4       78.33       14.63     57.83 o 
  -8  14   4       82.16       60.05     58.84 o 
  -7  14   4      326.08      427.38     60.92 o 
  -6  14   4     1339.60     1992.35    137.13 o 
  -5  14   4       44.33      124.33     63.48 o 
  -4  14   4     1469.99     1553.17     91.84 o 
  -3  14   4     4583.05     4976.57    413.92 o 
  -2  14   4      273.08      110.06     75.87 o 
  -1  14   4    31025.49    30328.50    425.47 o 
   0  14   4       12.61       -3.23     47.53 o 
   1  14   4      324.12      379.83     47.68 o 
   2  14   4     8861.78     8490.26    245.15 o 
   3  14   4     2290.65     2378.48    107.72 o 
   4  14   4      347.03      247.64     50.39 o 
   5  14   4        3.35      104.15     44.03 o 
   6  14   4        1.68      -66.16     44.10 o 
   7  14   4       67.33      141.65     63.52 o 
   8  14   4     6540.23     6488.36    239.40 o 
   9  14   4      133.55      150.74     73.95 o 
  10  14   4      530.59      500.64    101.57 o 
  11  14   4        6.03       12.12    108.19 o 
  12  14   4       24.47      -21.55    105.50 o 
 -12  15   4      439.41      479.02    152.64 o 
 -11  15   4       26.82       -0.41     69.36 o 
 -10  15   4       26.03       43.31     92.03 o 
  -9  15   4      787.08      760.34    106.32 o 
  -8  15   4     3136.80     3039.18    205.39 o 
  -7  15   4     1395.91     1530.23     97.86 o 
  -6  15   4       56.46       62.53     46.14 o 
  -5  15   4      592.14      932.44    154.60 o 
  -4  15   4        2.56       56.47     47.06 o 
  -3  15   4      117.73      238.53    130.87 o 
  -2  15   4     9937.84    10695.94    296.92 o 
  -1  15   4      232.85      211.77     69.35 o 
   0  15   4     4084.06     4289.18    319.42 o 
   1  15   4     3152.80     3269.12    133.23 o 
   2  15   4     2509.16     2651.42    210.10 o 
   3  15   4     1851.09     1819.41    116.22 o 
   4  15   4     1440.97     1594.48     91.65 o 
   5  15   4      220.07      232.99     51.62 o 
   6  15   4     1006.82     1094.26    107.74 o 
   7  15   4        0.41       35.41     57.75 o 
   8  15   4     1520.03     1395.75    129.42 o 
   9  15   4      975.46     1027.05    121.57 o 
  10  15   4     5929.45     5695.93    248.35 o 
  11  15   4      145.09       92.03    112.23 o 
 -11  16   4      436.11      439.73    107.52 o 
 -10  16   4      751.89      644.04    110.29 o 
  -9  16   4      379.69      459.46     97.60 o 
  -8  16   4     3323.89     3081.00    176.05 o 
  -7  16   4      914.52      701.82    102.14 o 
  -6  16   4      273.45      289.35     63.86 o 
  -5  16   4    10704.85    10023.93    241.91 o 
  -4  16   4     4834.51     4856.53    163.08 o 
  -3  16   4     6987.66     6528.72    315.60 o 
  -2  16   4     3517.13     3357.85    166.68 o 
  -1  16   4    12086.24    12126.96    491.36 o 
   0  16   4      204.07      199.36     70.34 o 
   1  16   4     9687.90     9505.74    279.28 o 
   2  16   4      301.86      473.63    117.17 o 
   3  16   4      927.43      877.20     78.01 o 
   4  16   4       70.20      171.10     51.78 o 
   5  16   4     4325.52     3952.97    141.27 o 
   6  16   4     3249.36     3465.35    178.67 o 
   7  16   4     1739.57     1690.86    239.73 o 
   8  16   4     5771.87     6298.38    257.69 o 
   9  16   4      108.40      157.37     78.70 o 
  10  16   4     1220.01     1469.49    145.88 o 
  11  16   4     3335.68     3453.67    307.07 o 
 -11  17   4      234.76      203.07     93.64 o 
 -10  17   4     1972.18     1634.44    152.19 o 
  -9  17   4     2823.29     3476.13    196.96 o 
  -8  17   4      414.64      365.82    118.07 o 
  -7  17   4     1122.44      973.47    171.72 o 
  -6  17   4     2230.99     2370.55    123.88 o 
  -5  17   4     2944.10     3626.76    152.33 o 
  -4  17   4       19.70      224.51    191.70 o 
  -3  17   4       15.63      -43.55     54.28 o 
  -2  17   4        9.81       68.03     62.61 o 
  -1  17   4       60.30      182.96     69.42 o 
   0  17   4     2671.92     2912.26    161.73 o 
   1  17   4    16729.12    16569.69    402.34 o 
   2  17   4     1306.64     1247.06    150.62 o 
   3  17   4     1917.02     2130.24    266.03 o 
   4  17   4     7830.80     8019.99    218.13 o 
   5  17   4       95.20        3.86     99.09 o 
   6  17   4     3144.84     3356.61    179.81 o 
   7  17   4      807.88     1248.67    237.94 o 
   8  17   4     5014.72     5053.61    232.18 o 
   9  17   4      866.25      947.82    170.60 o 
  10  17   4     4007.62     3639.18    213.72 o 
 -10  18   4       21.53       11.78    114.70 o 
  -9  18   4     1010.03      939.68    128.88 o 
  -8  18   4      420.56      458.00    103.68 o 
  -7  18   4      882.21      732.22    134.91 o 
  -6  18   4     1217.07     1072.37    142.71 o 
  -5  18   4        7.98        1.99     51.70 o 
  -4  18   4     9044.26     9146.50    238.53 o 
  -3  18   4     2431.50     2709.76    163.71 o 
  -2  18   4     6324.09     6165.19    244.22 o 
  -1  18   4     3595.17     3684.23    187.67 o 
   0  18   4      227.64      493.61    174.64 o 
   1  18   4      407.60      705.35    110.89 o 
   2  18   4     1849.70     1847.98    138.25 o 
   3  18   4     2690.46     2683.52    198.35 o 
   4  18   4     6464.67     6219.30    235.48 o 
   5  18   4      190.80      324.57     84.41 o 
   6  18   4       24.32      301.99     87.75 o 
   7  18   4     2698.98     3054.97    183.48 o 
   8  18   4      304.10      438.84    100.97 o 
   9  18   4       24.65       44.26     72.74 o 
  10  18   4      249.15      265.93    100.87 o 
  -9  19   4      148.11      233.53     92.62 o 
  -8  19   4       25.67       62.33     80.77 o 
  -7  19   4     8173.52     8223.61    303.95 o 
  -6  19   4      208.72      544.38     81.20 o 
  -5  19   4     3954.50     4107.02    164.71 o 
  -4  19   4       58.24      118.97     73.33 o 
  -3  19   4      184.50      196.62     79.05 o 
  -2  19   4       77.67      313.54     87.27 o 
  -1  19   4     9440.32     9399.31    306.18 o 
   0  19   4     4031.36     4143.65    200.94 o 
   1  19   4     1019.00     1139.28    120.40 o 
   2  19   4      270.35      636.95     99.99 o 
   3  19   4      500.42      400.36     71.12 o 
   4  19   4      295.22      355.96     70.59 o 
   5  19   4    19098.51    18178.23    459.19 o 
   6  19   4     1890.69     1620.93    147.75 o 
   7  19   4      622.39      888.87    124.55 o 
   8  19   4       27.93      253.16     91.00 o 
   9  19   4       15.06      106.66     84.55 o 
  -9  20   4       18.17      123.85     87.28 o 
  -8  20   4      367.09      575.57    114.11 o 
  -7  20   4      140.21      181.29    115.15 o 
  -6  20   4     1319.88     1376.99    138.91 o 
  -5  20   4     1316.43     1334.67    111.35 o 
  -4  20   4      152.06      395.23    117.49 o 
  -3  20   4     9096.02     9340.03    317.80 o 
  -2  20   4        2.49      266.19    232.55 o 
  -1  20   4     1780.56     2306.21    165.28 o 
   0  20   4      112.47      240.80     87.90 o 
   1  20   4     5019.66     5603.66    393.94 o 
   2  20   4     5051.78     4990.16    183.31 o 
   3  20   4       43.26       43.16     56.31 o 
   4  20   4     5230.88     5637.49    194.27 o 
   5  20   4     5485.30     5486.90    245.36 o 
   6  20   4      647.69      691.18    115.52 o 
   7  20   4     2774.36     2981.66    195.07 o 
   8  20   4     1178.18     1263.30    146.17 o 
  -8  21   4     4285.21     4166.26    231.66 o 
  -7  21   4       95.16       68.42     83.16 o 
  -6  21   4     1613.21     1819.55    163.95 o 
  -5  21   4     4942.21     5445.68    202.05 o 
  -4  21   4     1383.78     1441.97    117.15 o 
  -3  21   4     6474.72     6672.62    272.11 o 
  -2  21   4     2308.00     2546.27    179.05 o 
  -1  21   4       30.56      -17.13     74.22 o 
   0  21   4      173.59      437.41    104.11 o 
   1  21   4      255.96      337.50    101.25 o 
   2  21   4      168.76      276.66     74.51 o 
   3  21   4     5968.06     6061.29    206.75 o 
   4  21   4     1124.56     1223.71    107.60 o 
   5  21   4      476.19      521.44    108.72 o 
   6  21   4     1785.14     1969.73    167.59 o 
   7  21   4      892.16     1181.38    145.71 o 
  -7  22   4       12.68        5.89     89.14 o 
  -6  22   4      950.27      847.20    131.70 o 
  -5  22   4     1812.56     1937.58    137.16 o 
  -4  22   4      658.31      615.19     96.98 o 
  -3  22   4      468.70      498.36    112.14 o 
  -2  22   4        9.76      212.64    122.34 o 
  -1  22   4      187.42       98.92     92.10 o 
   0  22   4       63.52       45.39     84.55 o 
   1  22   4       48.86      552.50    171.05 o 
   2  22   4     1103.92     1126.26    112.07 o 
   3  22   4     1609.19     1933.99    132.78 o 
   4  22   4       16.77      -40.03     56.96 o 
   5  22   4     2375.12     2304.10    179.80 o 
   6  22   4        9.40      -45.80    103.70 o 
  -6  23   4       42.03       80.82     87.19 o 
  -5  23   4      399.36      695.55    104.12 o 
  -4  23   4      130.26      105.41     74.17 o 
  -3  23   4       32.16       38.03     96.97 o 
  -2  23   4       35.67      -69.10     80.30 o 
  -1  23   4      386.71      627.70    198.65 o 
   0  23   4     2919.94     2986.00    254.32 o 
   1  23   4      925.75      937.92    188.33 o 
   2  23   4      304.07      433.67     87.62 o 
   3  23   4     1970.65     2034.58    141.16 o 
   4  23   4     2377.45     2018.15    177.32 o 
   5  23   4        7.28       -5.37     77.19 o 
  -4  24   4       77.42       65.42     75.07 o 
  -3  24   4        1.44       -7.31     89.81 o 
  -2  24   4      454.81      292.45    108.83 o 
  -1  24   4      394.09      425.06    119.51 o 
   0  24   4       20.90      -45.34     81.81 o 
   1  24   4      621.85      563.65    123.01 o 
   2  24   4     3572.03     3377.69    180.71 o 
   3  24   4      103.18       54.40     73.16 o 
   4  24   4      994.24      788.79    132.95 o 
  -1  25   4      661.55      788.50    139.06 o 
   0  25   4     1298.55     1190.98    158.96 o 
   1  25   4     3595.09     4088.96    244.85 o 
 -15   0   5       80.11       39.06    108.64 o 
 -13   0   5        1.06     -109.99     80.81 o 
 -11   0   5      667.94      695.40    120.32 o 
  -9   0   5    26550.95    27171.48    679.69 o 
  -7   0   5    24669.15    24322.47    422.58 o 
  -5   0   5    48922.52    49356.44    711.99 o 
  -3   0   5    98253.54   114279.31   1509.63 o 
  -1   0   5      417.14       26.49     24.24 o 
   1   0   5    13506.24    12048.51    196.87 o 
   3   0   5     4715.00     5806.06    439.29 o 
   5   0   5    10304.54    10931.65    200.07 o 
   7   0   5    53910.19    57280.97    843.96 o 
   9   0   5       12.50      -15.26     63.30 o 
  11   0   5    14968.14    15686.77    549.50 o 
  13   0   5      249.95      231.20    128.84 o 
 -15   1   5      179.26      121.15     83.96 o 
 -14   1   5       47.16       94.15     96.30 o 
 -13   1   5       34.02       -2.51     62.30 o 
 -12   1   5     1360.21     1222.44    184.74 o 
 -11   1   5     1349.75     1325.36    106.08 o 
 -10   1   5     9675.54    10185.28    262.21 o 
  -9   1   5     4253.07     3906.45    146.50 o 
  -8   1   5       73.28       75.56     44.00 o 
  -7   1   5    11648.32    11935.62    180.87 o 
  -6   1   5    16774.99    16577.47    220.57 o 
  -5   1   5      790.07      332.43     29.09 o 
  -4   1   5    43035.06    48819.94    487.55 o 
  -3   1   5     2526.13     1934.51     43.08 o 
  -2   1   5     1480.31     1400.98     31.49 o 
  -1   1   5     1766.51     1331.79     51.58 o 
   0   1   5      374.66      544.97     30.71 o 
   1   1   5    40591.95    42136.92    413.74 o 
   2   1   5       74.13        0.12     14.88 o 
   3   1   5    27797.10    29009.94    588.77 o 
   4   1   5    15115.48    14107.57    170.80 o 
   5   1   5       14.62       28.46     22.03 o 
   6   1   5    15464.08    15030.92    228.85 o 
   7   1   5    41810.03    41442.39    528.71 o 
   8   1   5        4.25       33.59     76.32 o 
   9   1   5     1356.13     1271.01    104.92 o 
  10   1   5     3808.41     3602.75    169.03 o 
  11   1   5    11297.73    12075.68    332.83 o 
  12   1   5     1294.73     1216.38    127.79 o 
  13   1   5     9815.97    10467.76    335.66 o 
  14   1   5      236.26      274.37     93.94 o 
 -15   2   5     1052.87     1038.84    129.36 o 
 -14   2   5      409.22      277.36     88.14 o 
 -13   2   5     8939.75     9500.94    289.94 o 
 -12   2   5     4857.05     4580.56    190.47 o 
 -11   2   5       18.37      -43.05     43.80 o 
 -10   2   5     6445.47     6330.11    200.57 o 
  -9   2   5     7779.31     8309.25    218.88 o 
  -8   2   5     3551.73     3554.23    356.23 o 
  -7   2   5      339.19      259.55     38.75 o 
  -6   2   5      354.28      482.26     43.16 o 
  -5   2   5    27929.04    26862.96    300.67 o 
  -4   2   5    13745.61    15207.58    296.13 o 
  -3   2   5     7189.15     9635.77    122.05 o 
  -2   2   5     2801.49     2878.38     61.32 o 
  -1   2   5    28047.16    24122.82    357.90 o 
   0   2   5    21900.52    24678.80    291.44 o 
   1   2   5    35131.28    34662.75    404.71 o 
   2   2   5     4922.34     4357.30     84.47 o 
   3   2   5      180.01      218.25     25.27 o 
   4   2   5    63934.07    67707.96   1289.08 o 
   5   2   5       90.32      162.60     38.50 o 
   6   2   5    14523.26    14988.15    233.46 o 
   7   2   5     4684.50     3976.77    114.72 o 
   8   2   5     2381.66     2421.95    125.50 o 
   9   2   5     2463.76     2756.68    141.58 o 
  10   2   5      141.60      193.68     67.43 o 
  11   2   5     3901.45     3792.08    185.55 o 
  12   2   5     4267.23     4332.28    206.93 o 
  13   2   5     3670.33     4157.99    217.12 o 
  14   2   5     3831.20     3706.85    212.82 o 
 -14   3   5      177.18       62.72     92.26 o 
 -13   3   5     4809.99     4414.66    408.31 o 
 -12   3   5     7921.65     7418.29    243.47 o 
 -11   3   5      135.23       41.15     50.74 o 
 -10   3   5     2837.27     2747.78    179.80 o 
  -9   3   5     1233.93     1215.49     88.86 o 
  -8   3   5      103.68        0.29     57.24 o 
  -7   3   5    41092.51    41108.95    926.47 o 
  -6   3   5       52.89       89.73     24.35 o 
  -5   3   5    53191.48    54302.58    551.31 o 
  -4   3   5    16205.31    16626.26    198.09 o 
  -3   3   5     4879.81     5372.16     98.70 o 
  -2   3   5     4248.37     4230.16    101.74 o 
  -1   3   5     1129.08      772.11     42.38 o 
   0   3   5     7814.60     8564.99    123.38 o 
   1   3   5     1401.12      802.67     36.25 o 
   2   3   5     5211.98     6643.52    117.95 o 
   3   3   5     2066.23     2483.32     76.66 o 
   4   3   5    12849.20    13002.39    201.18 o 
   5   3   5     4843.87     5089.45    112.95 o 
   6   3   5      786.50      983.14     55.56 o 
   7   3   5     2727.11     2676.37     89.58 o 
   8   3   5       42.56       18.00     29.29 o 
   9   3   5       23.72      -53.95     44.19 o 
  10   3   5      979.56     1022.90    135.35 o 
  11   3   5      500.86      501.66     90.77 o 
  12   3   5     1130.72     1051.33    120.82 o 
  13   3   5      800.80      699.46    114.68 o 
  14   3   5       40.92       73.61    129.52 o 
 -14   4   5     1562.81     1420.62    135.16 o 
 -13   4   5      935.51      901.54    110.94 o 
 -12   4   5     5758.45     5546.09    211.08 o 
 -11   4   5      786.32      966.22     98.35 o 
 -10   4   5     6882.60     6978.81    386.54 o 
  -9   4   5      520.78      599.92     71.57 o 
  -8   4   5      215.64      185.87     55.67 o 
  -7   4   5     7638.62     7002.82    148.96 o 
  -6   4   5     2554.80     2931.30    111.58 o 
  -5   4   5     7877.17     8332.04    117.50 o 
  -4   4   5     7573.21     7470.52    103.63 o 
  -3   4   5      122.58      155.48     21.01 o 
  -2   4   5     1630.54     1903.22     56.65 o 
  -1   4   5     4796.80     5279.97     84.83 o 
   0   4   5     1550.36     1135.62     36.51 o 
   1   4   5    11868.32    10652.93    136.06 o 
   2   4   5     3895.77     4652.42     95.55 o 
   3   4   5       15.91      236.57    107.61 o 
   4   4   5     7312.27     8417.38    152.37 o 
   5   4   5      289.28      382.94     40.42 o 
   6   4   5     7192.79     8243.77    283.78 o 
   7   4   5     1695.69     1522.29    107.20 o 
   8   4   5        4.17       10.77     31.52 o 
   9   4   5     5410.42     5504.13    201.57 o 
  10   4   5      497.25      458.34     83.96 o 
  11   4   5     2925.25     2849.57    164.51 o 
  12   4   5       19.28       12.79     88.67 o 
  13   4   5        0.65      -93.59     64.33 o 
  14   4   5       55.64       65.71     82.01 o 
 -14   5   5      152.76       93.58     78.03 o 
 -13   5   5      439.21      292.42     84.25 o 
 -12   5   5     1828.67     1445.34    118.79 o 
 -11   5   5     1099.45     1299.57    109.32 o 
 -10   5   5     1366.70     1482.22    164.76 o 
  -9   5   5     1856.50     1628.23    184.06 o 
  -8   5   5     2646.74     2776.14    119.45 o 
  -7   5   5    10228.44    10443.70    191.61 o 
  -6   5   5    25042.93    24640.09    409.35 o 
  -5   5   5    12721.33    13684.46    167.14 o 
  -4   5   5    23673.17    24958.01    288.60 o 
  -3   5   5    52458.01    53085.36    487.43 o 
  -2   5   5     2584.49     2455.77     58.65 o 
  -1   5   5     6563.87     7955.72    114.06 o 
   0   5   5     2481.43     2156.78     54.50 o 
   1   5   5    36934.39    36091.43    379.43 o 
   2   5   5    19580.03    20251.68    233.73 o 
   3   5   5     3122.54     3202.11     92.16 o 
   4   5   5    15564.67    16895.54    253.74 o 
   5   5   5      549.88      588.04     46.00 o 
   6   5   5       35.48       74.95     31.45 o 
   7   5   5       84.94      190.58     39.67 o 
   8   5   5     2077.17     2300.62     93.76 o 
   9   5   5    14974.60    15709.14    367.44 o 
  10   5   5     7084.35     6419.75    230.14 o 
  11   5   5     4843.79     5163.88    308.64 o 
  12   5   5      320.42      336.96     91.88 o 
  13   5   5       47.18       38.12    112.01 o 
  14   5   5     1658.05     1798.97    164.89 o 
 -14   6   5      280.00      233.73     87.76 o 
 -13   6   5      122.74       58.48     71.14 o 
 -12   6   5      134.46      138.47     70.71 o 
 -11   6   5     5486.83     5395.41    200.94 o 
 -10   6   5    11736.28    12359.30    470.04 o 
  -9   6   5     7061.60     7299.29    254.55 o 
  -8   6   5     9117.83     9145.32    209.10 o 
  -7   6   5    13881.47    14218.83    184.83 o 
  -6   6   5       31.14       -5.99     20.71 o 
  -5   6   5    32374.58    35702.59    359.09 o 
  -4   6   5     2935.71     2996.70     65.50 o 
  -3   6   5        8.02      104.15     19.61 o 
  -2   6   5     1617.30     1658.76     76.92 o 
  -1   6   5        6.12       20.74     21.12 o 
   0   6   5     3989.72     4716.88     81.05 o 
   1   6   5     4896.77     4916.08     91.82 o 
   2   6   5    52773.15    52695.14    540.27 o 
   3   6   5      116.45      108.35     26.05 o 
   4   6   5     1589.96     1685.33     54.41 o 
   5   6   5      141.21      202.41     35.99 o 
   6   6   5    19510.60    19675.84    306.89 o 
   7   6   5     1006.09     1070.40     68.97 o 
   8   6   5      328.59      301.09     56.96 o 
   9   6   5     1123.38     1112.86    105.70 o 
  10   6   5      203.82      171.34     67.61 o 
  11   6   5      104.31      134.79     70.53 o 
  12   6   5        9.88      -53.16     61.30 o 
  13   6   5      838.04      737.91    121.89 o 
  14   6   5       43.10       97.82    101.24 o 
 -14   7   5      978.40      934.10    125.05 o 
 -13   7   5    10883.22    10977.76    326.31 o 
 -12   7   5     1151.99     1027.96    109.71 o 
 -11   7   5      494.18      726.24     93.63 o 
 -10   7   5     2789.85     3028.29    221.10 o 
  -9   7   5    13122.83    12965.59    478.34 o 
  -8   7   5     2496.26     2538.24     83.76 o 
  -7   7   5      390.81      343.19     38.48 o 
  -6   7   5     4371.46     3935.84     94.24 o 
  -5   7   5    21149.96    22054.94    275.92 o 
  -4   7   5       33.96        3.76     16.94 o 
  -3   7   5    13334.34    12836.78    174.99 o 
  -2   7   5     8108.40     8157.45    205.87 o 
  -1   7   5     3531.79     4084.83     90.90 o 
   0   7   5       60.04       49.56     17.65 o 
   1   7   5     2332.84     2448.79     51.44 o 
   2   7   5    23714.73    23421.93    278.83 o 
   3   7   5      557.32      557.79     40.47 o 
   4   7   5     1228.39     1201.94     56.21 o 
   5   7   5     4906.90     5071.75    126.52 o 
   6   7   5      871.78      970.39     64.43 o 
   7   7   5    18874.65    18402.87    306.99 o 
   8   7   5      359.63      467.27     57.65 o 
   9   7   5    20529.80    20799.50    497.91 o 
  10   7   5     2961.49     3046.09    164.40 o 
  11   7   5     1342.55     1298.80    126.39 o 
  12   7   5      147.88       98.04     89.79 o 
  13   7   5     9253.82     9550.04    393.27 o 
  14   7   5      856.93      919.26    134.28 o 
 -14   8   5       32.30        2.36     77.26 o 
 -13   8   5       47.84       29.04     72.07 o 
 -12   8   5     9886.05    10561.63    311.24 o 
 -11   8   5     2395.96     2084.92    135.71 o 
 -10   8   5       53.59      193.56    185.41 o 
  -9   8   5     3809.45     3975.53    165.23 o 
  -8   8   5      298.03      340.97     62.32 o 
  -7   8   5    13788.01    13590.19    206.92 o 
  -6   8   5     8313.20     8612.72    149.58 o 
  -5   8   5     6913.81     6718.31    124.92 o 
  -4   8   5     5305.08     5133.44    103.46 o 
  -3   8   5     2054.29     1912.50     58.79 o 
  -2   8   5     5438.75     5305.00     95.99 o 
  -1   8   5      101.27       86.82     21.97 o 
   0   8   5     3771.42     3753.59     72.72 o 
   1   8   5    27784.59    26973.49    301.11 o 
   2   8   5      657.98      818.72     40.56 o 
   3   8   5     1265.63     1147.77     96.25 o 
   4   8   5    40516.48    40866.05    528.90 o 
   5   8   5     9416.95     9352.66    171.89 o 
   6   8   5     3694.71     3554.48     90.20 o 
   7   8   5     1576.73     1464.12     83.99 o 
   8   8   5    10514.54    10079.00    219.86 o 
   9   8   5      749.81      787.61     72.87 o 
  10   8   5     2984.84     3133.89    167.76 o 
  11   8   5     1400.01     1256.05    292.71 o 
  12   8   5        0.79       51.15     71.57 o 
  13   8   5       45.90      -56.20     72.34 o 
 -14   9   5     4283.03     3913.83    298.99 o 
 -13   9   5     2275.67     2805.41    247.81 o 
 -12   9   5     5285.18     6004.98    338.50 o 
 -11   9   5      642.73      575.09    131.09 o 
 -10   9   5     3535.08     3691.16    239.73 o 
  -9   9   5      112.50      223.51     64.24 o 
  -8   9   5    11642.92    11698.61    229.13 o 
  -7   9   5    27881.94    27393.41    346.75 o 
  -6   9   5     1195.31     1240.61    105.95 o 
  -5   9   5      137.98       96.77     27.67 o 
  -4   9   5    50460.73    49823.61    551.24 o 
  -3   9   5      392.99      403.60     39.22 o 
  -2   9   5     6875.38     7438.15    135.82 o 
  -1   9   5    81097.53    82149.55    824.30 o 
   0   9   5    11036.34    12140.26    160.34 o 
   1   9   5     8840.73     8895.11    126.64 o 
   2   9   5     1296.52     1154.50     52.55 o 
   3   9   5     3150.77     3283.71     74.51 o 
   4   9   5    17245.80    17387.57    274.19 o 
   5   9   5    14112.04    14122.87    236.66 o 
   6   9   5     5938.23     6183.64    193.00 o 
   7   9   5      794.39      842.46     84.86 o 
   8   9   5     5168.21     5685.41    169.29 o 
   9   9   5      421.33      540.65     75.69 o 
  10   9   5      986.00     1117.24    118.06 o 
  11   9   5     6098.02     5770.71    238.66 o 
  12   9   5     1013.73     1072.84    141.42 o 
  13   9   5     1040.54      912.32    134.68 o 
 -13  10   5       10.14       63.75    107.74 o 
 -12  10   5      404.07      751.97    153.99 o 
 -11  10   5      777.50      683.73    140.52 o 
 -10  10   5      123.02      136.36     63.48 o 
  -9  10   5     1411.14     1571.68    117.07 o 
  -8  10   5        8.36       80.17     48.83 o 
  -7  10   5    19268.20    18828.27    265.81 o 
  -6  10   5     3495.67     3137.47     90.76 o 
  -5  10   5      125.50      206.04     33.70 o 
  -4  10   5       73.41      105.55     26.90 o 
  -3  10   5    14338.71    13521.59    223.49 o 
  -2  10   5    11938.54    11887.65    201.66 o 
  -1  10   5    13879.54    13998.30    184.40 o 
   0  10   5     3645.19     3644.57     84.85 o 
   1  10   5    67286.65    69325.75    707.83 o 
   2  10   5     3009.58     3196.13     66.16 o 
   3  10   5    10692.31    10773.38    159.99 o 
   4  10   5     2047.17     1780.64     78.70 o 
   5  10   5     2442.17     2807.72    217.15 o 
   6  10   5    12008.76    11689.17    287.82 o 
   7  10   5     9426.74     9123.43    254.33 o 
   8  10   5     1915.10     1837.55    225.14 o 
   9  10   5     5802.11     5407.40    203.39 o 
  10  10   5      217.71      329.07    121.66 o 
  11  10   5     1438.59     1358.40    136.66 o 
  12  10   5      137.22       70.45     76.80 o 
  13  10   5       13.83        4.21     78.80 o 
 -13  11   5     1993.22     2098.78    235.69 o 
 -12  11   5     1863.07     2005.85    212.80 o 
 -11  11   5      600.27      443.10    125.70 o 
 -10  11   5      163.81      104.08     70.93 o 
  -9  11   5      359.93      259.79     70.42 o 
  -8  11   5       32.48      120.04    107.30 o 
  -7  11   5     3543.37     3637.61    135.37 o 
  -6  11   5      578.88      647.39     57.15 o 
  -5  11   5    10095.57     9608.66    164.66 o 
  -4  11   5      147.61      206.41     33.65 o 
  -3  11   5     5712.46     6102.35    184.21 o 
  -2  11   5     3717.41     3402.19     96.02 o 
  -1  11   5      479.70      584.38     45.26 o 
   0  11   5    17164.43    16973.80    477.56 o 
   1  11   5     8574.23     7933.38    211.05 o 
   2  11   5       32.94       22.48     31.10 o 
   3  11   5      994.40     1238.84     48.61 o 
   4  11   5    25704.51    25601.20    311.41 o 
   5  11   5     1906.31     1586.00     78.55 o 
   6  11   5       74.15      160.34     58.25 o 
   7  11   5     7671.20     7555.71    374.19 o 
   8  11   5     2481.55     2390.68    196.19 o 
   9  11   5     2325.98     2330.68    216.61 o 
  10  11   5      661.57      740.75    158.03 o 
  11  11   5       44.65      -24.24     89.79 o 
  12  11   5     1109.54      941.87    190.35 o 
  13  11   5     1534.83     1865.78    243.32 o 
 -13  12   5      217.25      467.34    142.31 o 
 -12  12   5        0.04        6.29    100.11 o 
 -11  12   5    13516.73    13841.74    374.26 o 
 -10  12   5     1150.79     1165.31    114.08 o 
  -9  12   5     4377.57     4356.09    190.87 o 
  -8  12   5     5044.03     4924.07    196.93 o 
  -7  12   5     7315.47     6899.50    177.21 o 
  -6  12   5       22.04       17.92     42.63 o 
  -5  12   5     1723.37     1473.77     65.10 o 
  -4  12   5     9047.38     8791.49    155.07 o 
  -3  12   5     5324.61     5174.09    125.86 o 
  -2  12   5     4910.50     4887.27    120.00 o 
  -1  12   5       87.54      157.65     35.24 o 
   0  12   5     5659.10     5614.35    131.85 o 
   1  12   5     1702.00     1501.85    174.41 o 
   2  12   5    14159.19    13973.07    255.98 o 
   3  12   5     7199.07     6972.18    167.55 o 
   4  12   5     2803.38     2794.36    105.20 o 
   5  12   5      571.70      419.76    101.46 o 
   6  12   5      200.40      191.90     68.24 o 
   7  12   5     1298.04     1717.85    255.22 o 
   8  12   5      377.53      329.04     93.15 o 
   9  12   5     1117.18      974.41    108.33 o 
  10  12   5      187.20      206.96    111.34 o 
  11  12   5      214.66      115.83    118.07 o 
  12  12   5     5897.17     6656.84    401.80 o 
 -12  13   5      739.45      446.24    146.35 o 
 -11  13   5     2472.94     2590.00    319.19 o 
 -10  13   5       84.35       89.73     69.97 o 
  -9  13   5       69.87       38.90     59.27 o 
  -8  13   5      627.89      524.01     88.89 o 
  -7  13   5     1231.32     1357.22    191.97 o 
  -6  13   5      716.79      706.61     68.56 o 
  -5  13   5      294.34      295.76     53.07 o 
  -4  13   5     4183.21     4383.84    162.44 o 
  -3  13   5       79.25      114.04     34.38 o 
  -2  13   5     3322.66     3166.40    209.19 o 
  -1  13   5    10099.46    10305.32    283.17 o 
   0  13   5       20.73       12.38     63.85 o 
   1  13   5     4282.20     4721.16    153.72 o 
   2  13   5    24878.66    23818.58    379.10 o 
   3  13   5      649.56      570.43     81.65 o 
   4  13   5     3349.10     3339.03    117.90 o 
   5  13   5    19364.70    17687.07    307.45 o 
   6  13   5      147.46      114.68     57.51 o 
   7  13   5      145.27      273.23    167.23 o 
   8  13   5      575.43      668.68     94.30 o 
   9  13   5     4183.08     4227.94    198.33 o 
  10  13   5      775.02      943.67    170.15 o 
  11  13   5      665.95      540.52    164.76 o 
  12  13   5      106.39        3.59    117.17 o 
 -12  14   5       10.60       26.04    103.26 o 
 -11  14   5     5833.73     5989.14    250.52 o 
 -10  14   5      536.41      334.85     87.97 o 
  -9  14   5     3928.10     3610.08    182.58 o 
  -8  14   5     1294.55     1449.52    122.04 o 
  -7  14   5     2349.75     2621.03    117.32 o 
  -6  14   5     2897.19     2500.70    114.26 o 
  -5  14   5      566.12      556.89     67.40 o 
  -4  14   5     7539.95     6841.77    182.17 o 
  -3  14   5     5955.90     6077.20    247.81 o 
  -2  14   5     2183.10     2487.21    279.91 o 
  -1  14   5      456.29      525.37     56.64 o 
   0  14   5     1624.73     1623.99     78.25 o 
   1  14   5     1623.17     1407.36     77.31 o 
   2  14   5     1242.90     1683.83     75.55 o 
   3  14   5        8.00       40.48     40.30 o 
   4  14   5      220.08      216.00     49.47 o 
   5  14   5     4919.93     4981.19    148.47 o 
   6  14   5     1642.32     1528.68    121.44 o 
   7  14   5     1849.58     1707.22    130.97 o 
   8  14   5     3021.05     2826.52    161.95 o 
   9  14   5       21.40       57.97     67.17 o 
  10  14   5     1087.35     1017.29    122.21 o 
  11  14   5      627.51      464.20    155.33 o 
  12  14   5      422.27      241.08    136.93 o 
 -12  15   5     3144.27     3125.95    279.69 o 
 -11  15   5       91.86      118.34     82.64 o 
 -10  15   5     2724.82     2423.22    187.43 o 
  -9  15   5      690.73      707.94    206.96 o 
  -8  15   5      490.27      620.89     98.40 o 
  -7  15   5      213.27      344.08     62.02 o 
  -6  15   5      300.06      298.70     60.68 o 
  -5  15   5     8633.24     7946.05    206.35 o 
  -4  15   5      861.80      980.05     82.92 o 
  -3  15   5     5364.02     5313.07    205.73 o 
  -2  15   5      433.33      350.62    113.58 o 
  -1  15   5       84.68       68.20     59.79 o 
   0  15   5    15150.34    15510.55    374.11 o 
   1  15   5     3312.52     3654.98    119.36 o 
   2  15   5    32552.43    31062.59    396.71 o 
   3  15   5      837.50     1064.96    135.85 o 
   4  15   5      141.16      143.92     48.32 o 
   5  15   5     1768.60     1782.99     97.65 o 
   6  15   5     1508.76     1576.36    125.67 o 
   7  15   5     1493.48     1516.62    132.89 o 
   8  15   5      101.23      330.43     84.43 o 
   9  15   5      715.88      776.89    110.94 o 
  10  15   5       10.37       17.14     71.11 o 
  11  15   5        1.09      -54.32     97.87 o 
 -11  16   5       14.81      -17.04     76.57 o 
 -10  16   5     3589.28     3728.04    259.93 o 
  -9  16   5      179.64      133.42     74.71 o 
  -8  16   5      621.16      623.63    101.93 o 
  -7  16   5        0.62      -38.29     44.90 o 
  -6  16   5      776.69      811.56     83.19 o 
  -5  16   5     5563.84     5635.44    177.36 o 
  -4  16   5       92.46      243.44     86.16 o 
  -3  16   5      171.94      584.09    178.23 o 
  -2  16   5       14.07       66.94     59.41 o 
   0  16   5     4908.26     5025.55    204.12 o 
   1  16   5     2968.91     2851.69    168.35 o 
   2  16   5    13893.31    14180.42    287.14 o 
   3  16   5     1132.80     1462.45     94.31 o 
   4  16   5     2405.77     2396.36    114.02 o 
   5  16   5      663.86      905.54     78.53 o 
   6  16   5     2630.39     2851.44    328.17 o 
   7  16   5      626.41      582.27    137.37 o 
   8  16   5     5625.34     5358.94    231.20 o 
   9  16   5      865.43     1155.52    131.77 o 
  10  16   5     3067.88     3485.81    199.66 o 
  11  16   5     1020.70     1257.47    214.14 o 
 -11  17   5       81.66      -48.11     84.85 o 
 -10  17   5     5231.27     4916.75    238.26 o 
  -9  17   5      607.85      595.17    109.36 o 
  -8  17   5      148.05       22.31     65.79 o 
  -7  17   5       54.56       24.19    170.82 o 
  -6  17   5       13.55       57.41     82.02 o 
  -5  17   5        0.77      123.95     53.61 o 
  -4  17   5      433.80      421.55     72.21 o 
  -3  17   5       55.97       36.35     59.19 o 
  -2  17   5     1083.50      915.72    107.11 o 
  -1  17   5       59.66       57.92     61.87 o 
   0  17   5     3337.51     3548.36    177.76 o 
   1  17   5     7665.27     7959.59    342.54 o 
   2  17   5     1850.61     2046.03    125.87 o 
   3  17   5     2726.68     2907.82    127.15 o 
   4  17   5    17987.44    18097.32    344.12 o 
   5  17   5        9.67       -5.23     55.31 o 
   6  17   5       99.01      190.87     72.22 o 
   7  17   5    10218.51    10177.10    324.42 o 
   8  17   5      605.54      627.27    108.24 o 
   9  17   5       11.68       94.06     76.84 o 
  10  17   5        4.89       96.71     85.65 o 
 -10  18   5     2509.61     2708.95    191.07 o 
  -9  18   5       54.17       61.60    142.31 o 
  -8  18   5      188.76      158.03     85.49 o 
  -7  18   5     2829.25     3064.46    189.03 o 
  -6  18   5       72.21       26.85     56.44 o 
  -5  18   5       75.91        6.63     51.13 o 
  -4  18   5      106.94      343.19     82.26 o 
  -3  18   5     2084.26     2115.66    149.53 o 
  -2  18   5      633.46      872.83    123.23 o 
  -1  18   5     3510.83     4353.73    204.81 o 
   0  18   5     2078.55     2154.78    150.94 o 
   1  18   5     1103.85     1141.37    114.89 o 
   2  18   5      531.96      790.01     83.07 o 
   3  18   5       21.21      121.98     64.52 o 
   4  18   5       99.83      180.03     59.68 o 
   5  18   5      787.57      663.03    102.84 o 
   6  18   5     3418.46     3097.59    248.26 o 
   7  18   5     2343.30     2355.83    168.32 o 
   8  18   5      876.35      864.18    122.85 o 
   9  18   5     1531.66     1334.53    144.09 o 
  10  18   5      107.05      242.44     95.94 o 
  -9  19   5      404.02      318.84    100.70 o 
  -8  19   5       16.57       15.50     75.93 o 
  -7  19   5      136.42      282.89    105.28 o 
  -6  19   5        3.55      -33.23     71.43 o 
  -5  19   5      734.21      852.23     92.85 o 
  -4  19   5    13226.94    13381.69    308.59 o 
  -3  19   5        3.49       29.51     65.38 o 
  -2  19   5      981.83      767.15    110.78 o 
  -1  19   5     2590.75     3153.62    510.44 o 
   0  19   5     4717.77     5017.76    220.79 o 
   1  19   5     2746.62     2823.19    520.77 o 
   2  19   5     5269.04     5684.82    189.71 o 
   3  19   5       80.32      267.72     94.03 o 
   4  19   5       74.30      215.11     64.14 o 
   5  19   5      955.82     1271.00    132.86 o 
   6  19   5      374.81      473.69    103.99 o 
   7  19   5     1725.31     1642.51    152.97 o 
   8  19   5     5808.17     5338.02    374.41 o 
   9  19   5      957.42      840.78    167.90 o 
  -9  20   5      366.80      370.79    110.61 o 
  -8  20   5      935.65      807.21    128.92 o 
  -7  20   5       40.40       94.54     84.30 o 
  -6  20   5      641.98      643.32     90.40 o 
  -5  20   5     1207.40     1316.84    113.26 o 
  -4  20   5     4788.58     4735.00    192.28 o 
  -3  20   5     2762.76     3318.69    468.92 o 
  -2  20   5      286.70      104.32     81.75 o 
  -1  20   5     8628.03     9268.17    317.07 o 
   0  20   5     5580.60     5849.67    246.72 o 
   1  20   5      128.12      190.64     83.74 o 
   2  20   5     1750.93     2327.77    133.74 o 
   3  20   5      258.38      290.14     70.54 o 
   4  20   5     1074.92     1081.44    102.54 o 
   5  20   5      153.09      340.21     99.49 o 
   6  20   5     4144.50     3901.41    215.02 o 
   7  20   5     2149.11     2216.55    173.91 o 
   8  20   5     2858.27     2691.66    191.27 o 
  -8  21   5     1288.43     1141.32    145.06 o 
  -7  21   5       11.20       55.60     79.12 o 
  -6  21   5      121.84      116.56     67.69 o 
  -5  21   5     3675.71     3539.52    214.99 o 
  -4  21   5      414.26      424.75     84.36 o 
  -3  21   5      690.24      858.18    125.04 o 
  -2  21   5      606.84      690.92    120.86 o 
  -1  21   5      356.96      193.31     88.67 o 
   0  21   5     5317.82     5192.58    293.38 o 
   1  21   5       46.30       88.16     82.66 o 
   2  21   5       93.04      108.59     69.74 o 
   3  21   5       55.15       27.39    159.36 o 
   4  21   5     2303.95     2335.46    193.24 o 
   5  21   5       46.71       10.23     78.95 o 
   6  21   5     2042.02     2306.58    220.65 o 
   7  21   5     3413.05     3655.00    215.46 o 
  -7  22   5      166.37      134.33     92.53 o 
  -6  22   5      446.89      383.60    111.93 o 
  -5  22   5      366.24      380.32     86.66 o 
  -4  22   5        2.58      -10.13     63.26 o 
  -3  22   5        8.66       52.32    127.72 o 
  -2  22   5      705.41      897.17    133.33 o 
  -1  22   5     1223.16     1093.79    140.92 o 
   0  22   5       55.18      124.52     88.99 o 
   1  22   5     3826.97     3931.28    220.74 o 
   2  22   5     2256.95     2513.96    151.55 o 
   3  22   5     2653.30     2342.94    173.45 o 
   4  22   5       52.50       44.45     81.87 o 
   5  22   5       67.81      199.54     92.99 o 
   6  22   5      157.14      193.67     94.03 o 
  -5  23   5      178.99      104.58     72.54 o 
  -4  23   5        0.28       32.91     66.68 o 
  -3  23   5     2828.83     2828.09    204.85 o 
  -2  23   5        0.97     -110.30     73.54 o 
  -1  23   5      633.59      791.22    132.41 o 
   0  23   5      374.87      405.51    113.80 o 
   1  23   5      472.09      453.34    115.67 o 
   2  23   5     3571.00     3699.98    253.78 o 
   3  23   5     1142.88     1177.18    117.02 o 
   4  23   5      483.60      732.20    128.37 o 
   5  23   5     3003.72     3265.30    234.57 o 
  -4  24   5       68.22       19.81     72.87 o 
  -3  24   5       24.99       31.93     92.85 o 
  -2  24   5     1011.22      943.85    144.52 o 
  -1  24   5      709.89      612.66    209.43 o 
   0  24   5      165.58      187.32    101.47 o 
   1  24   5     1278.85     1373.73    292.93 o 
   2  24   5        4.92       30.53     90.37 o 
   3  24   5      286.57      346.53    102.21 o 
 -14   0   6      625.62      553.54    140.52 o 
 -12   0   6        1.04     -107.07     71.38 o 
 -10   0   6     1278.72     1191.03    131.09 o 
  -8   0   6    14132.60    14519.12    304.79 o 
  -6   0   6     7634.60     7309.13    262.40 o 
  -4   0   6   144901.64   150033.94   1978.18 o 
  -2   0   6    19787.20    21867.47    322.25 o 
   0   0   6    11022.80    10720.96    249.83 o 
   2   0   6    93715.29   100398.54   1887.33 o 
   4   0   6      746.09      375.52     43.55 o 
   6   0   6     4300.58     4009.05    102.26 o 
   8   0   6     7049.87     7359.43    310.22 o 
  10   0   6     6291.23     6394.21    320.54 o 
  12   0   6     8561.17     8491.20    407.19 o 
  14   0   6     5223.90     5954.70    380.25 o 
 -15   1   6      652.59      768.40    120.01 o 
 -14   1   6      245.93      180.86    146.13 o 
 -13   1   6      637.48      558.81     94.05 o 
 -12   1   6     5411.62     5572.33    255.45 o 
 -11   1   6     2435.46     2811.45    143.01 o 
 -10   1   6     2211.58     2029.38    116.76 o 
  -9   1   6     3746.61     3878.06    144.74 o 
  -8   1   6     1705.08     1842.56     81.41 o 
  -7   1   6     2919.42     2836.72    114.85 o 
  -6   1   6    17949.89    17624.60    224.58 o 
  -5   1   6     5671.70     5750.49     99.39 o 
  -4   1   6     5261.39     6198.40    103.48 o 
  -3   1   6     1646.85     1151.85     46.98 o 
  -2   1   6    44135.90    44155.02    502.94 o 
  -1   1   6     2488.43     2874.13     81.57 o 
   0   1   6    11526.75    11323.60    132.19 o 
   1   1   6    14371.46    13379.17    155.57 o 
   2   1   6     8377.40     9407.32    173.80 o 
   3   1   6    17301.33    17695.71    410.02 o 
   4   1   6    42146.25    43274.94    683.37 o 
   5   1   6     3871.35     3607.96     67.56 o 
   6   1   6     6196.20     6242.95    147.94 o 
   7   1   6      764.24      498.53     43.86 o 
   8   1   6       55.39       22.81     46.00 o 
   9   1   6    11490.43    11362.04    318.97 o 
  10   1   6    11892.09    12023.02    320.30 o 
  11   1   6      934.65     1014.04    115.15 o 
  12   1   6     6839.23     6578.77    255.61 o 
  13   1   6      133.00      213.74     85.33 o 
  14   1   6      596.84      660.99    119.43 o 
 -14   2   6      134.70      144.15    123.91 o 
 -13   2   6        2.36       53.42     63.28 o 
 -12   2   6     2124.15     2174.92    134.76 o 
 -11   2   6     1333.95     1252.11    102.19 o 
 -10   2   6     5041.65     5150.98    178.54 o 
  -9   2   6     6328.48     6254.55    186.34 o 
  -8   2   6      142.43       81.38     35.06 o 
  -7   2   6      581.70      539.75     41.07 o 
  -6   2   6     1872.52     2272.54     66.32 o 
  -5   2   6    57794.78    63414.82    631.76 o 
  -4   2   6     3475.11     3094.93     64.24 o 
  -3   2   6     1560.33     1257.04     36.49 o 
  -2   2   6    17509.09    17199.10    379.10 o 
  -1   2   6      805.27      556.79     39.16 o 
   0   2   6   101008.20    99895.01   1081.92 o 
   1   2   6    15239.27    14659.97    168.95 o 
   2   2   6     2045.73     3032.84     70.50 o 
   3   2   6    95327.59   100777.47   1602.48 o 
   4   2   6      100.07      124.60     30.96 o 
   5   2   6     9548.85    10271.03    138.95 o 
   6   2   6    13916.44    13876.72    321.06 o 
   7   2   6     8007.38     7798.66    156.23 o 
   8   2   6        8.21       28.13     49.16 o 
   9   2   6     1707.93     1393.95    112.53 o 
  10   2   6      159.39      181.18     66.73 o 
  11   2   6      349.05      304.44     83.32 o 
  12   2   6     1218.27     1106.11    222.45 o 
  13   2   6      868.52     1090.64    130.07 o 
  14   2   6     2231.68     2186.05    175.38 o 
 -14   3   6      412.77      276.35    153.76 o 
 -13   3   6      300.68      269.50     81.05 o 
 -12   3   6      576.45      694.90     93.89 o 
 -11   3   6     3329.33     3148.06    163.19 o 
 -10   3   6        8.01        5.01     47.42 o 
  -9   3   6     7757.75     8192.53    217.51 o 
  -8   3   6    12691.28    12072.96    217.00 o 
  -7   3   6     1791.38     1549.34     62.81 o 
  -6   3   6      776.62      723.05     40.96 o 
  -5   3   6    11439.95     9733.87    141.80 o 
  -4   3   6    17733.94    16703.37    198.81 o 
  -3   3   6     2627.22     3175.42     80.72 o 
  -2   3   6    19300.72    18718.66    301.87 o 
  -1   3   6       86.53      159.73     25.54 o 
   0   3   6     1814.55     1510.32     45.03 o 
   1   3   6     3064.12     3160.28     63.66 o 
   2   3   6     2165.93     2967.43     72.33 o 
   3   3   6        1.50       14.69     40.29 o 
   4   3   6     9300.97     9158.88    159.56 o 
   5   3   6     4249.17     4182.75    116.82 o 
   6   3   6     6945.77     7066.17    151.82 o 
   7   3   6      915.55     1028.88     60.68 o 
   8   3   6     4885.03     4879.92    174.60 o 
   9   3   6    13511.10    13543.09    470.04 o 
  10   3   6     2209.39     2155.94    138.40 o 
  11   3   6     5029.08     4881.84    208.56 o 
  12   3   6     1931.89     1762.22    216.16 o 
  13   3   6      394.95      480.72    180.25 o 
  14   3   6      302.68      206.29     96.20 o 
 -14   4   6      174.30      254.22     86.84 o 
 -13   4   6        0.19       13.62     63.48 o 
 -12   4   6     2576.19     2441.86    313.36 o 
 -11   4   6       95.45       44.31     52.83 o 
 -10   4   6     2522.50     2730.81    131.57 o 
  -9   4   6      992.10     1298.42    105.95 o 
  -8   4   6     5892.87     5500.42    137.31 o 
  -7   4   6      280.61      263.69     38.60 o 
  -6   4   6    10115.45    10161.49    155.67 o 
  -5   4   6     8919.10     9594.87    141.58 o 
  -4   4   6     8506.12     8735.14    149.37 o 
  -3   4   6     4255.47     4653.61     94.36 o 
  -2   4   6     1810.30     2257.22    111.64 o 
  -1   4   6     3010.50     3890.97     94.82 o 
   0   4   6    12350.74    13062.55    159.71 o 
   1   4   6   129288.77   131937.05   1252.87 o 
   2   4   6     1385.58     1855.72     71.03 o 
   3   4   6    99101.03   105310.20   1184.58 o 
   4   4   6     8498.23     7876.50    148.50 o 
   5   4   6      765.81      936.80     56.16 o 
   6   4   6     5708.45     5482.26    128.80 o 
   7   4   6     1948.51     2010.75     83.41 o 
   8   4   6      386.76      382.01     47.74 o 
   9   4   6      625.98      645.01     89.70 o 
  10   4   6      319.68      331.91     77.74 o 
  11   4   6     1454.64     1280.82    123.33 o 
  12   4   6      610.98      476.69    109.09 o 
  13   4   6      206.72      334.18     98.48 o 
  14   4   6     2467.35     2254.35    194.84 o 
 -14   5   6     1216.03     1271.95    134.40 o 
 -13   5   6     1981.56     1867.49    137.53 o 
 -12   5   6      127.26      178.39     79.91 o 
 -11   5   6      209.07      222.55     68.46 o 
 -10   5   6     2555.52     2715.88    136.32 o 
  -9   5   6      311.24      348.40     63.33 o 
  -8   5   6    14908.77    14857.05    253.29 o 
  -7   5   6     3422.30     3295.41     99.41 o 
  -6   5   6      438.51      538.34     38.24 o 
  -5   5   6      370.73      579.54     38.43 o 
  -4   5   6    22639.50    23898.37    280.72 o 
  -3   5   6       35.84       32.06     18.80 o 
  -2   5   6     9488.00     9537.53    137.16 o 
  -1   5   6    29465.53    30959.83    384.38 o 
   0   5   6    19374.98    18257.14    216.97 o 
   1   5   6      394.18      244.08     21.60 o 
   2   5   6     3615.44     3818.64     74.89 o 
   3   5   6     1692.81     2013.41     70.05 o 
   4   5   6     6989.78     7801.79    151.97 o 
   5   5   6    10036.90     9811.78    182.57 o 
   6   5   6     1113.96      961.49     60.57 o 
   7   5   6    25330.32    26576.56    390.62 o 
   8   5   6     3189.23     3449.59    114.30 o 
   9   5   6        5.74        1.63     56.34 o 
  10   5   6      126.61       68.12     62.16 o 
  11   5   6      580.10      540.26     96.31 o 
  12   5   6     1586.46     1341.43    135.19 o 
  13   5   6     1542.07     1866.53    160.99 o 
  14   5   6     2425.42     2770.89    195.35 o 
 -14   6   6     1570.63     1132.92    126.69 o 
 -13   6   6       46.13       75.50     69.67 o 
 -12   6   6      957.77      925.17    105.88 o 
 -11   6   6     4778.18     5184.30    196.64 o 
 -10   6   6     2195.32     2035.30    131.54 o 
  -9   6   6        1.98        8.13     44.04 o 
  -8   6   6     9818.92     9667.96    193.86 o 
  -7   6   6     6816.14     7513.89    158.38 o 
  -6   6   6     2570.78     2554.22     76.91 o 
  -5   6   6     9588.49     9712.82    137.85 o 
  -4   6   6     2122.58     1944.11     54.61 o 
  -3   6   6     6575.18     5729.28     91.75 o 
  -2   6   6      116.95      189.92     28.90 o 
  -1   6   6     6251.85     5092.05    100.05 o 
   0   6   6    23017.29    21184.04    246.60 o 
   1   6   6     1405.02     1228.76     39.29 o 
   2   6   6      403.33      326.23     27.63 o 
   3   6   6        4.87      157.93     62.30 o 
   4   6   6     5203.91     5146.21    121.48 o 
   5   6   6     4285.98     4333.80    116.55 o 
   6   6   6      129.67       53.03     33.26 o 
   7   6   6    22263.22    23980.66    367.31 o 
   8   6   6      625.35      579.19     59.15 o 
   9   6   6     7973.35     8595.69    263.32 o 
  10   6   6     4023.44     4283.45    319.87 o 
  11   6   6      150.39       93.70     95.62 o 
  12   6   6     1971.43     2415.97    169.20 o 
  13   6   6       91.97      261.82     94.75 o 
  14   6   6     4025.86     4376.46    238.54 o 
 -14   7   6      712.79      671.31    112.99 o 
 -13   7   6      483.59      697.54    253.65 o 
 -12   7   6      403.19      466.02     85.68 o 
 -11   7   6     9346.83     9445.46    272.34 o 
 -10   7   6     1290.38     1104.19     97.75 o 
  -9   7   6      301.49      271.16     89.34 o 
  -8   7   6     1811.38     1891.29    104.56 o 
  -7   7   6     8018.48     7582.37    191.80 o 
  -6   7   6     3053.48     3183.22     86.39 o 
  -5   7   6     2753.72     3196.38    118.26 o 
  -4   7   6    10950.04    11242.96    149.11 o 
  -3   7   6      498.37      566.92     59.20 o 
  -2   7   6    23044.10    23042.84    272.90 o 
  -1   7   6    29740.36    29602.67    331.56 o 
   0   7   6    10766.01    11332.69    153.82 o 
   1   7   6     8825.98     8666.39    114.17 o 
   2   7   6        8.06       28.66     18.94 o 
   3   7   6     2493.42     2506.85     78.22 o 
   4   7   6     3075.42     2922.10    128.98 o 
   5   7   6     5141.41     5174.23    131.98 o 
   6   7   6     4858.76     5171.82    136.62 o 
   7   7   6     4152.78     4117.68    154.50 o 
   8   7   6     9286.48     9352.40    207.10 o 
   9   7   6        0.24       79.90     59.93 o 
  10   7   6       22.87      -37.32    108.87 o 
  11   7   6       63.19       19.16     65.63 o 
  12   7   6     9326.94     9193.81    399.55 o 
  13   7   6      936.11      964.98    242.65 o 
 -14   8   6      599.88      422.45    145.46 o 
 -13   8   6      196.97       87.27     72.36 o 
 -12   8   6     2135.90     2253.05    148.39 o 
 -11   8   6       33.89      130.64     89.79 o 
 -10   8   6      530.27      487.55    110.44 o 
  -9   8   6     3707.40     3662.43    222.22 o 
  -8   8   6      352.12      502.60     49.06 o 
  -7   8   6       43.62       67.54     33.44 o 
  -6   8   6     8710.45     9094.56    199.06 o 
  -5   8   6    30820.48    30054.95    358.85 o 
  -4   8   6      844.19      779.77     39.42 o 
  -3   8   6    17619.46    16339.62    214.91 o 
  -2   8   6      177.39      113.24     23.63 o 
  -1   8   6      126.43      106.69     30.71 o 
   0   8   6    14801.31    14723.52    189.36 o 
   1   8   6      529.48      373.74     25.53 o 
   2   8   6     9531.04     9970.00    152.34 o 
   3   8   6     3298.07     3176.99     87.80 o 
   4   8   6      247.70      304.02     38.94 o 
   5   8   6    18389.19    18647.58    283.25 o 
   6   8   6       39.09       11.30     32.54 o 
   7   8   6     9604.51     9192.40    203.49 o 
   8   8   6     2445.98     2094.16    135.94 o 
   9   8   6     5875.86     6151.36    173.42 o 
  10   8   6     4022.53     3623.68    270.48 o 
  11   8   6      538.31      785.16    240.18 o 
  12   8   6     2453.91     2431.84    173.16 o 
  13   8   6      806.04      646.01    118.35 o 
 -14   9   6      847.04     1037.94    182.72 o 
 -13   9   6     2448.93     2417.53    230.75 o 
 -12   9   6      949.32      972.40    162.52 o 
 -11   9   6    18937.56    17323.59    574.64 o 
 -10   9   6       39.40       65.54     77.67 o 
  -9   9   6    19821.96    19008.64    412.11 o 
  -8   9   6     1355.10     1604.77    154.56 o 
  -7   9   6     1315.14     1394.53     77.31 o 
  -6   9   6    22726.95    23268.17    303.58 o 
  -5   9   6    16493.74    16802.37    234.28 o 
  -4   9   6    16489.77    16377.23    278.07 o 
  -3   9   6      834.53      924.93     45.45 o 
  -2   9   6     5588.89     5840.69    106.53 o 
  -1   9   6    29540.27    29674.51    337.36 o 
   0   9   6     1289.15     1637.03     50.44 o 
   1   9   6    15860.28    15630.70    198.91 o 
   2   9   6      253.88      257.83     32.66 o 
   3   9   6      925.44      875.26     43.58 o 
   4   9   6      561.03      430.62     43.92 o 
   5   9   6     5291.11     4767.80    120.98 o 
   6   9   6     5154.60     5487.73    181.67 o 
   7   9   6     3872.95     3528.37    331.54 o 
   8   9   6      216.35      127.81     48.47 o 
   9   9   6     2554.52     2417.25    118.24 o 
  10   9   6       50.52        9.68    138.05 o 
  11   9   6      701.35      760.18    112.04 o 
  12   9   6      502.20      642.71    149.72 o 
  13   9   6      258.41      325.63    105.28 o 
 -13  10   6     3977.94     3974.44    285.97 o 
 -12  10   6      133.48       70.93    105.05 o 
 -11  10   6       81.43       26.94     90.69 o 
 -10  10   6      205.95      246.92    101.46 o 
  -9  10   6      121.22       77.22    104.60 o 
  -8  10   6      338.74      304.49     44.82 o 
  -7  10   6     4409.34     5053.68    284.79 o 
  -6  10   6     1286.97     1317.39     78.34 o 
  -5  10   6     1544.29     1805.59     69.45 o 
  -4  10   6      108.55      128.49     29.66 o 
  -3  10   6     1648.63     1798.39    115.52 o 
  -2  10   6      783.01      685.15     47.63 o 
  -1  10   6     2781.80     2891.58    105.17 o 
   0  10   6     6162.77     6151.83    122.21 o 
   1  10   6     8944.72     8887.50    132.49 o 
   2  10   6     4210.39     3868.44     79.43 o 
   3  10   6      211.82      213.45     34.28 o 
   4  10   6     1955.51     1863.66     63.64 o 
   5  10   6      913.55      969.25    111.95 o 
   6  10   6      535.12      674.13    125.93 o 
   7  10   6     1068.32     1218.14     99.90 o 
   8  10   6     1427.18     1631.05    117.15 o 
   9  10   6     1765.05     1750.84    127.50 o 
  10  10   6     1180.24     1070.27    169.25 o 
  11  10   6     2932.65     2910.99    282.38 o 
  12  10   6      228.04      484.37    107.76 o 
  13  10   6      446.53      636.49    123.30 o 
 -13  11   6       36.13       95.17    118.97 o 
 -12  11   6       56.89       76.77     98.77 o 
 -11  11   6      633.09      697.20    141.86 o 
 -10  11   6     1570.46     1709.58    198.43 o 
  -9  11   6      482.95      471.11     82.13 o 
  -8  11   6     2068.89     2030.48     98.90 o 
  -7  11   6        9.48       21.39     48.34 o 
  -6  11   6     1192.56     1112.06     70.70 o 
  -5  11   6      350.40      402.76     48.57 o 
  -4  11   6     4951.94     5158.58    120.87 o 
  -3  11   6     1230.40     1547.78     87.97 o 
  -2  11   6      331.63      354.43     45.34 o 
  -1  11   6      428.60      528.44     59.10 o 
   0  11   6      914.75      829.47     38.98 o 
   1  11   6    15017.01    15080.64    194.88 o 
   2  11   6     2276.14     2252.16     57.21 o 
   3  11   6    32235.67    31755.61    367.32 o 
   4  11   6    51279.34    47686.89    523.85 o 
   5  11   6      448.56      234.49     60.31 o 
   6  11   6       11.68       32.66    111.56 o 
   7  11   6      501.94      616.39    119.87 o 
   8  11   6      449.46      363.87     75.71 o 
   9  11   6     2391.00     2351.79    147.58 o 
  10  11   6      171.53      265.32    120.32 o 
  11  11   6        0.45       20.20     97.42 o 
  12  11   6      995.44      993.05    193.49 o 
 -13  12   6       80.27       17.51    109.54 o 
 -12  12   6     1000.22     1268.70    188.55 o 
 -10  12   6     2841.31     2576.40    199.78 o 
  -9  12   6      328.45      368.50     77.39 o 
  -8  12   6     2211.72     2344.11    140.52 o 
  -7  12   6      342.83      323.26     47.76 o 
  -6  12   6    10707.66     9873.68    202.23 o 
  -5  12   6     2817.67     2769.18     87.85 o 
  -4  12   6    14587.37    14713.95    221.00 o 
  -3  12   6      324.77      378.42     52.28 o 
  -2  12   6      188.97      160.79     36.22 o 
  -1  12   6     2321.85     2214.69    120.19 o 
   0  12   6      105.86      179.40     53.94 o 
   1  12   6    17578.78    17224.14    423.74 o 
   2  12   6     5652.81     5729.03    124.63 o 
   3  12   6     6763.23     6977.92    169.20 o 
   4  12   6     2546.82     2434.16    100.71 o 
   5  12   6    13170.07    13661.95    253.00 o 
   6  12   6      969.45      871.51     94.24 o 
   7  12   6     4472.86     4467.98    185.35 o 
   8  12   6      678.56      712.35     92.41 o 
   9  12   6     7132.49     7243.16    631.21 o 
  10  12   6      591.62      675.20    159.82 o 
  11  12   6      247.83      344.78    139.62 o 
  12  12   6      118.78      291.81    141.86 o 
 -12  13   6     1163.66     1043.33    178.23 o 
 -11  13   6     1670.98     1474.43    134.41 o 
 -10  13   6     4586.96     4290.89    202.80 o 
  -9  13   6     1896.85     1744.31    131.16 o 
  -8  13   6        1.10        2.76     55.22 o 
  -7  13   6      736.86      812.96     74.25 o 
  -6  13   6     2079.32     2130.34    102.82 o 
  -5  13   6     1218.84     1011.82     58.57 o 
  -4  13   6      478.96      594.74     48.58 o 
  -3  13   6     8789.59     8616.89    203.27 o 
  -2  13   6      708.93      673.53     58.33 o 
  -1  13   6     5198.60     5428.30    273.28 o 
   0  13   6     2317.06     2402.20     92.22 o 
   1  13   6     5857.44     5868.63    147.09 o 
   2  13   6     3101.06     2910.10    118.23 o 
   3  13   6     1586.11     1514.78    124.00 o 
   4  13   6     2120.45     1925.17    103.67 o 
   5  13   6     2559.93     2474.90    105.75 o 
   6  13   6      330.94      313.36    101.46 o 
   7  13   6     1313.34     1166.10    109.03 o 
   8  13   6     2764.74     3082.88    220.43 o 
   9  13   6     1654.78     1755.53    139.50 o 
  10  13   6     1552.27     1679.92    212.35 o 
  11  13   6        0.61       33.22    115.38 o 
  12  13   6       11.03      -84.40    113.13 o 
 -12  14   6        2.46        2.69    104.60 o 
 -11  14   6       13.70      -12.38     81.48 o 
 -10  14   6     1568.20     1655.40    138.87 o 
  -9  14   6     4205.13     4043.10    193.79 o 
  -8  14   6     1980.77     1928.05    138.13 o 
  -7  14   6      887.33      775.04     89.56 o 
  -6  14   6     3571.89     3860.69    140.37 o 
  -5  14   6     5409.85     5856.46    170.13 o 
  -4  14   6     1016.27     1016.89    170.48 o 
  -3  14   6     6188.25     5772.76    208.50 o 
  -2  14   6     2494.54     2751.53     98.47 o 
  -1  14   6     1806.78     1921.90     98.52 o 
   0  14   6      170.97      310.64     70.37 o 
   1  14   6        4.72       -0.32     35.70 o 
   2  14   6     2966.09     3280.41    118.70 o 
   3  14   6      675.20      613.91     74.12 o 
   4  14   6      319.08      409.54     66.85 o 
   5  14   6       21.42       93.98     42.82 o 
   6  14   6       44.25      -70.63     73.85 o 
   7  14   6     5749.08     5206.34    210.71 o 
   8  14   6      660.68      596.52     95.39 o 
   9  14   6     5118.74     4581.13    211.65 o 
  10  14   6      245.09      624.92    154.43 o 
  11  14   6     2015.63     2017.08    242.88 o 
 -12  15   6       86.57      133.78    124.36 o 
 -11  15   6     4859.47     4387.57    219.67 o 
 -10  15   6      160.61      124.37     76.60 o 
  -9  15   6     3861.05     3593.23    374.64 o 
  -8  15   6     2616.90     2854.87    263.30 o 
  -7  15   6    11362.62    10698.20    249.23 o 
  -6  15   6     1626.10     1511.41    100.27 o 
  -5  15   6     7219.63     7291.22    197.52 o 
  -4  15   6     5150.01     4936.17    224.02 o 
  -3  15   6      379.42      428.13     80.62 o 
  -2  15   6     4493.94     4265.86    185.39 o 
  -1  15   6     1636.65     1471.01    117.43 o 
   0  15   6     5127.23     5619.93    150.61 o 
   1  15   6     7094.63     7020.19    314.24 o 
   2  15   6      153.82      258.44     49.62 o 
   3  15   6     2541.96     2608.17    114.95 o 
   4  15   6      641.57      636.97     68.23 o 
   5  15   6     3369.03     3421.98    128.65 o 
   6  15   6     2563.95     2444.78    149.68 o 
   7  15   6     1166.99     1325.95    204.49 o 
   8  15   6     6215.47     5594.15    231.24 o 
   9  15   6      451.47      473.86     97.56 o 
  10  15   6        6.68       98.32    105.50 o 
  11  15   6       27.65      264.42    131.54 o 
 -11  16   6        5.09       22.34     72.74 o 
 -10  16   6     1584.00     1439.93    143.48 o 
  -9  16   6     1254.91     1257.72    129.57 o 
  -8  16   6     3722.55     3701.49    194.24 o 
  -7  16   6       29.16       51.69     50.89 o 
  -6  16   6     3124.30     3181.32    137.22 o 
  -5  16   6     1157.03     1241.99    145.13 o 
  -4  16   6     2331.94     2461.26    151.58 o 
  -3  16   6     6108.63     6122.75    229.30 o 
  -2  16   6     4343.63     4611.36    197.43 o 
  -1  16   6     9456.25     9807.41    294.10 o 
   0  16   6     2374.53     2276.92    262.85 o 
   1  16   6     3795.33     3979.17    181.64 o 
   2  16   6       68.64      120.04     60.15 o 
   3  16   6     4796.80     4569.82    124.54 o 
   4  16   6      128.64      258.32     57.18 o 
   5  16   6     7265.08     6765.60    242.94 o 
   6  16   6     3806.84     3331.43    174.74 o 
   7  16   6     8727.80     9019.33    368.35 o 
   8  16   6      610.65      836.05    177.33 o 
   9  16   6       50.41        0.17     70.25 o 
  10  16   6      705.39      827.80    151.29 o 
 -11  17   6     1626.33     1470.85    153.96 o 
 -10  17   6     2474.63     2228.14    169.43 o 
  -9  17   6     4966.08     4762.73    364.99 o 
  -8  17   6      154.75      227.42     83.22 o 
  -7  17   6     3524.97     3554.34    153.11 o 
  -6  17   6        1.09       -0.16     48.90 o 
  -5  17   6     6213.74     6004.90    248.65 o 
  -4  17   6      127.73      218.52     59.79 o 
  -3  17   6      224.56      285.71     79.59 o 
  -2  17   6       64.30      169.81     72.40 o 
  -1  17   6     2555.93     2732.62    159.90 o 
   0  17   6      392.51      536.62    100.56 o 
   1  17   6      343.37      384.26    181.60 o 
   2  17   6     1269.17     1191.42    100.72 o 
   3  17   6     4835.86     4770.16    161.93 o 
   4  17   6     1038.23     1015.61    235.02 o 
   5  17   6     1291.88     1429.51    210.10 o 
   6  17   6     4138.84     4103.50    198.56 o 
   7  17   6     7573.25     7026.00    293.38 o 
   8  17   6      652.50      605.52    108.89 o 
   9  17   6      812.73      711.16    118.72 o 
  10  17   6     1667.55     1598.06    153.80 o 
 -10  18   6      389.58      295.56     95.55 o 
  -9  18   6       61.47      -60.18     69.46 o 
  -8  18   6      390.52      345.41     96.33 o 
  -7  18   6     4845.63     4587.82    223.57 o 
  -6  18   6        0.28      -30.54     53.05 o 
  -5  18   6      130.10      107.58     58.43 o 
  -4  18   6     1980.43     2146.21    123.33 o 
  -3  18   6     2980.97     3301.99    180.59 o 
  -2  18   6     2208.32     2117.83    152.41 o 
  -1  18   6     2993.49     2824.86    171.29 o 
   0  18   6       27.63      128.99     74.72 o 
   1  18   6       24.82        2.85     62.32 o 
   2  18   6     1080.48     1179.82     95.74 o 
   3  18   6      497.13      540.96    108.14 o 
   4  18   6      327.42      216.25     61.68 o 
   5  18   6      220.42      308.76    109.77 o 
   6  18   6     1497.29     1576.34    275.87 o 
   7  18   6       37.26       54.33    138.95 o 
   8  18   6      263.58      146.37     83.05 o 
   9  18   6      136.46      177.08     92.65 o 
  -9  19   6      377.87      213.41     94.71 o 
  -8  19   6     3197.77     2982.83    194.57 o 
  -7  19   6     1979.81     1776.72    156.77 o 
  -6  19   6      160.96       87.53     63.15 o 
  -5  19   6      189.31      282.17     71.06 o 
  -4  19   6      101.88      296.23    199.13 o 
  -3  19   6     1483.16     1308.68    132.28 o 
  -2  19   6      614.41      448.06     98.11 o 
  -1  19   6     2864.15     3280.68    247.36 o 
   0  19   6        5.63      163.26    127.27 o 
   1  19   6       76.13       82.71     91.13 o 
   2  19   6     1073.01     1320.03    102.64 o 
   3  19   6     6977.77     6968.84    210.05 o 
   4  19   6     3673.65     3381.32    163.29 o 
   5  19   6     8612.13     8967.53    508.20 o 
   6  19   6     1210.07     1430.12    228.51 o 
   7  19   6     2488.75     2496.10    178.52 o 
   8  19   6      596.82      541.53    110.30 o 
   9  19   6      419.73      393.92    178.68 o 
  -8  20   6     1708.66     1546.13    154.81 o 
  -7  20   6      447.35      513.53    112.06 o 
  -6  20   6      490.52      366.85     83.03 o 
  -5  20   6      208.80      206.40    105.26 o 
  -4  20   6      162.16      188.84     70.96 o 
  -3  20   6     2120.68     2587.87    182.43 o 
  -2  20   6      106.97       78.15     80.98 o 
  -1  20   6     6647.82     6854.48    271.06 o 
   0  20   6     1910.89     2281.83    169.14 o 
   1  20   6      184.16      201.47     90.05 o 
   2  20   6     6010.40     6716.50    357.33 o 
   3  20   6     4046.26     4035.36    169.17 o 
   4  20   6     1264.00     1525.59    114.22 o 
   5  20   6       32.31       62.10     84.18 o 
   6  20   6      192.41      243.59     93.31 o 
   7  20   6      484.61      692.03    120.09 o 
   8  20   6      319.99      351.17    135.58 o 
  -8  21   6     2844.51     2459.61    194.52 o 
  -7  21   6      747.12      622.04    121.43 o 
  -6  21   6       50.44       24.90     62.82 o 
  -5  21   6      425.14      710.58    128.44 o 
  -4  21   6     2152.79     2084.88    138.05 o 
  -3  21   6      390.63      453.45    109.21 o 
  -2  21   6      149.71      149.76     90.77 o 
  -1  21   6     2389.79     2361.36    184.51 o 
   0  21   6       49.82      188.08    177.11 o 
   1  21   6        2.61       -1.36     72.94 o 
   2  21   6     1379.18     1310.99    120.82 o 
   3  21   6     1993.07     2212.90    135.80 o 
   4  21   6     1603.15     1934.47    164.86 o 
   5  21   6     2340.11     2140.00    237.71 o 
   6  21   6      490.93      472.83    106.06 o 
   7  21   6      255.53      427.84    118.97 o 
  -7  22   6        9.76      -34.07     80.22 o 
  -6  22   6       76.39      162.21     92.78 o 
  -5  22   6     3566.15     3823.89    178.76 o 
  -4  22   6     1396.00     1346.59    121.38 o 
  -3  22   6     1492.82     1289.16    147.72 o 
  -2  22   6     4126.47     3350.45    212.23 o 
  -1  22   6      975.33      861.19    133.62 o 
   0  22   6        7.15        5.60     80.75 o 
   1  22   6      901.00      879.25    128.58 o 
   2  22   6       20.31       -1.07     62.23 o 
   3  22   6       20.40      102.89     69.42 o 
   4  22   6     1047.54     1054.89    163.19 o 
   5  22   6     3451.27     3801.06    218.15 o 
   6  22   6      598.82      806.78    186.08 o 
  -5  23   6      208.57      105.68     74.60 o 
  -4  23   6      658.81      606.54    102.37 o 
  -3  23   6       16.57      184.59     99.94 o 
  -2  23   6      846.58      840.71    173.51 o 
  -1  23   6      244.70      273.56    101.58 o 
   0  23   6     5358.24     5327.52    294.05 o 
   1  23   6      360.12      454.06     90.66 o 
   2  23   6      621.61      557.07    103.37 o 
   3  23   6     2918.51     3001.39    164.00 o 
   4  23   6     1856.57     1961.39    173.92 o 
   5  23   6     1430.87     1237.72    150.14 o 
  -3  24   6       73.49       89.88     94.15 o 
  -2  24   6      123.35      198.19    101.86 o 
  -1  24   6      534.60      616.22    129.08 o 
   0  24   6      206.53      425.63    132.66 o 
   1  24   6     1202.74     1187.16    123.86 o 
   2  24   6       67.21       34.99     71.71 o 
   3  24   6      464.01      324.33     88.00 o 
 -13   0   7     2648.95     2839.98    222.22 o 
 -11   0   7     1232.89     1100.35    137.82 o 
  -9   0   7      622.91      733.56    104.60 o 
  -7   0   7    31852.01    31440.89    513.91 o 
  -5   0   7    24338.68    24588.94    694.06 o 
  -3   0   7    96792.63    92864.80   1241.26 o 
  -1   0   7       50.12      210.10     42.65 o 
   1   0   7    41153.73    43709.29    615.81 o 
   3   0   7     3196.94     3890.94    158.03 o 
   5   0   7    25909.45    26748.53    428.74 o 
   7   0   7       46.96      164.76     72.28 o 
   9   0   7     2664.45     2638.85    210.10 o 
  11   0   7     2655.52     2879.03    238.39 o 
  13   0   7      973.38      798.21    171.05 o 
 -14   1   7     5561.38     4893.07    216.34 o 
 -13   1   7     1215.33     1345.11    224.02 o 
 -12   1   7     1356.20     1435.93    116.50 o 
 -11   1   7     1045.83     1180.01     98.69 o 
 -10   1   7      189.97      312.20     61.39 o 
  -9   1   7     9711.96     9527.38    196.38 o 
  -8   1   7     8786.41     8672.64    154.76 o 
  -7   1   7     5634.61     5613.87    112.78 o 
  -6   1   7     8598.92     8235.29    132.55 o 
  -5   1   7       49.84        6.86     17.28 o 
  -4   1   7     5650.72     5623.09     89.25 o 
  -3   1   7     6313.25     6703.45     91.24 o 
  -2   1   7     6214.48     7105.71    116.27 o 
  -1   1   7    10826.27    11814.33    213.95 o 
   0   1   7     7069.23     6868.40     97.29 o 
   1   1   7    12838.61    11980.63    146.57 o 
   2   1   7     4087.76     3906.69    100.62 o 
   3   1   7     2853.52     2961.33     76.54 o 
   4   1   7    41133.80    40545.59    627.44 o 
   5   1   7     9295.68     9582.51    135.34 o 
   6   1   7     8959.67     9102.41    130.96 o 
   7   1   7      810.23      920.85     51.89 o 
   8   1   7     2436.84     2278.76    318.52 o 
   9   1   7    22239.62    21519.04    449.34 o 
  10   1   7      214.74      350.29    134.91 o 
  11   1   7     5699.93     5855.76    233.64 o 
  12   1   7     3210.37     3614.05    194.72 o 
  13   1   7     2323.41     1998.13    163.44 o 
  14   1   7     1597.07     1462.77    155.22 o 
 -14   2   7     1393.49     1539.58    280.14 o 
 -13   2   7        4.51      -18.11     87.09 o 
 -12   2   7     1748.07     1774.96    194.17 o 
 -11   2   7       39.73       12.04     92.03 o 
 -10   2   7     1694.46     1333.22    106.17 o 
  -9   2   7     1629.95     1858.48    101.24 o 
  -8   2   7      332.24      272.39     38.53 o 
  -7   2   7      432.97      340.29     36.05 o 
  -6   2   7    29355.05    30340.74    343.12 o 
  -5   2   7    10577.61    11297.99    154.88 o 
  -4   2   7      658.86      858.61     57.54 o 
  -3   2   7     1892.33     2212.66     75.06 o 
  -2   2   7   103114.04   108527.88   1336.13 o 
  -1   2   7     4803.06     4475.08     77.49 o 
   0   2   7    10683.46    12071.73    167.41 o 
   1   2   7      141.54      197.96     26.44 o 
   2   2   7    18284.00    20311.31    232.28 o 
   3   2   7    53473.45    50886.56    603.47 o 
   4   2   7    12924.63    14577.63    221.26 o 
   5   2   7      721.96      703.16     34.37 o 
   6   2   7      481.35      565.57     49.01 o 
   7   2   7     1225.69     1300.05     65.29 o 
   8   2   7     9107.25     9050.47    251.73 o 
   9   2   7     2404.84     2459.72    187.66 o 
  10   2   7      658.64      578.25     91.26 o 
  11   2   7      251.32      145.76     74.93 o 
  12   2   7      444.13      539.33    101.36 o 
  13   2   7     1911.96     2211.48    169.35 o 
  14   2   7      200.28      146.45     92.68 o 
 -14   3   7    13682.71    14537.96    386.29 o 
 -13   3   7     1612.97     1887.40    235.02 o 
 -12   3   7      482.17      580.38     87.49 o 
 -11   3   7     1415.22     1348.97    104.86 o 
 -10   3   7     1085.47     1051.13     87.44 o 
  -9   3   7     7026.62     6851.53    163.43 o 
  -8   3   7    14110.46    13380.46    204.56 o 
  -7   3   7    14020.14    13775.55    198.91 o 
  -6   3   7     5200.39     5215.64    120.14 o 
  -5   3   7    40422.88    39765.02    420.18 o 
  -4   3   7     4332.50     4462.66     82.55 o 
  -3   3   7    70764.73    69764.59    783.93 o 
  -2   3   7      352.45      189.69     45.12 o 
  -1   3   7      623.11      227.98     38.16 o 
   0   3   7    13103.58    14555.85    196.18 o 
   1   3   7       15.00       -0.03     15.69 o 
   2   3   7    23562.91    24336.21    271.99 o 
   3   3   7     3726.22     4446.84    156.21 o 
   4   3   7     4275.75     4936.78    110.79 o 
   5   3   7     4643.61     4614.24    111.00 o 
   6   3   7    18842.02    20030.96    300.75 o 
   7   3   7     3745.74     3522.94    104.85 o 
   8   3   7      942.44      739.37     85.16 o 
   9   3   7    12146.54    11380.81    374.86 o 
  10   3   7       74.27      121.30     81.71 o 
  11   3   7     4940.53     5064.42    214.75 o 
  12   3   7      732.15      605.75    105.84 o 
  13   3   7     2937.14     2831.04    272.50 o 
  14   3   7      120.17       41.81     79.70 o 
 -14   4   7      479.68      522.61    125.93 o 
 -13   4   7        2.10       12.30     79.01 o 
 -12   4   7      276.28      363.80     81.93 o 
 -11   4   7       38.50       56.86     54.36 o 
 -10   4   7     7851.85     7498.61    218.38 o 
  -9   4   7       73.07       70.39     37.94 o 
  -8   4   7     2921.49     2767.16     97.89 o 
  -7   4   7     2580.82     2724.02     80.57 o 
  -6   4   7      341.46      268.82     30.97 o 
  -5   4   7      123.19      145.04     31.76 o 
  -4   4   7    15589.46    15985.84    236.62 o 
  -3   4   7    13798.43    13629.64    209.85 o 
  -2   4   7     8824.65     8452.81    172.33 o 
  -1   4   7    16067.54    17719.37    426.94 o 
   0   4   7        1.73       89.07     18.09 o 
   1   4   7    28626.09    29388.92    318.92 o 
   2   4   7     8655.81     8640.75    128.19 o 
   3   4   7    37356.28    37482.93    469.48 o 
   4   4   7    39603.01    40178.51    506.96 o 
   5   4   7     2401.04     2224.21    111.04 o 
   6   4   7      492.29      498.06     64.59 o 
   7   4   7        2.14       53.30     33.54 o 
   8   4   7       76.82        6.46     34.06 o 
   9   4   7     1089.51     1024.84    103.10 o 
  10   4   7     3298.64     3349.37    169.79 o 
  11   4   7      383.38      376.75     98.54 o 
  12   4   7      723.71      570.54    225.37 o 
  13   4   7       35.06       77.01     81.72 o 
  14   4   7      796.35      844.90    178.00 o 
 -14   5   7      803.12      793.16    113.32 o 
 -13   5   7       70.81       63.12     66.82 o 
 -12   5   7     1473.17     1301.03    113.80 o 
 -11   5   7     3631.30     3696.46    162.79 o 
 -10   5   7      899.35      935.43     95.40 o 
  -9   5   7        1.39      -48.02     34.92 o 
  -8   5   7        3.33      -32.03     31.11 o 
  -7   5   7     3262.50     3261.23     91.91 o 
  -6   5   7     4326.93     4241.93     93.70 o 
  -5   5   7    12170.21    12758.42    256.90 o 
  -4   5   7    23888.38    26071.49    341.81 o 
  -3   5   7     4232.06     4327.28     85.90 o 
  -2   5   7     5126.76     6713.61    127.69 o 
  -1   5   7     2377.02     2336.12     63.89 o 
   0   5   7    73340.62    73946.82    727.77 o 
   1   5   7     5553.42     6101.30    100.20 o 
   2   5   7     6800.83     8160.80    142.88 o 
   3   5   7    37642.93    40526.43    507.31 o 
   4   5   7     9144.64     8590.11    163.43 o 
   5   5   7     7513.91     7415.67    155.25 o 
   6   5   7    16313.75    16978.57    276.13 o 
   7   5   7      133.30       47.14     37.39 o 
   8   5   7     5540.19     5413.05    306.17 o 
   9   5   7       74.76      133.38     64.25 o 
  10   5   7       20.91       -0.35     57.08 o 
  11   5   7      320.53      394.62     87.59 o 
  12   5   7     2024.75     2132.14    160.78 o 
  13   5   7      185.55      163.03     87.86 o 
 -14   6   7      273.93      388.10     97.61 o 
 -13   6   7     4171.54     4378.60    243.10 o 
 -12   6   7     1940.62     1881.39    133.32 o 
 -11   6   7     5033.67     4728.27    193.49 o 
 -10   6   7     1048.68      986.38     90.63 o 
  -9   6   7     2911.03     2781.42    105.82 o 
  -8   6   7    30698.79    29932.81    420.07 o 
  -7   6   7      285.33      243.39     41.59 o 
  -6   6   7       99.78      140.15     35.04 o 
  -5   6   7    48622.29    48594.34    523.14 o 
  -4   6   7    13623.73    14281.23    194.22 o 
  -3   6   7    18797.20    19315.10    252.20 o 
  -2   6   7      516.14      397.62     32.05 o 
  -1   6   7    12753.02    15491.33    226.54 o 
   0   6   7     5441.29     5171.03     99.08 o 
   1   6   7    23123.12    23079.97    511.22 o 
   2   6   7    10030.74    10961.05    153.76 o 
   3   6   7     3009.48     3384.74    117.13 o 
   4   6   7        0.37       -8.86     24.44 o 
   5   6   7    10193.48    10512.40    203.82 o 
   6   6   7     1683.44     1448.87     74.85 o 
   7   6   7     1836.87     1856.75     88.31 o 
   8   6   7     4432.85     4413.76    143.64 o 
   9   6   7       49.89      -21.28     53.82 o 
  10   6   7      285.31      253.85     77.39 o 
  11   6   7       39.66       -9.37     61.89 o 
  12   6   7     2297.26     2481.67    176.66 o 
  13   6   7     9111.28     9084.32    325.28 o 
 -14   7   7      783.16      897.68    119.47 o 
 -13   7   7      338.37      335.55     90.91 o 
 -12   7   7     9940.53    10531.70    301.57 o 
 -11   7   7     8709.33     9055.89    263.30 o 
 -10   7   7        7.87      -33.56     43.83 o 
  -9   7   7     4225.31     4145.34    162.84 o 
  -8   7   7    10134.50    10187.93    239.08 o 
  -7   7   7      390.81      334.98     54.75 o 
  -6   7   7     1366.03     1416.60     55.00 o 
  -5   7   7     5722.01     5784.64    122.39 o 
  -4   7   7      886.05      813.51     39.64 o 
  -3   7   7     6856.56     7161.67    124.57 o 
  -2   7   7    12736.23    13059.42    180.57 o 
  -1   7   7     2888.58     3103.73     80.54 o 
   0   7   7     6065.17     6053.81    104.16 o 
   1   7   7       30.78       33.54     16.97 o 
   2   7   7    27883.52    26983.75    310.19 o 
   3   7   7     3823.70     3626.57    105.64 o 
   4   7   7     8750.13     8060.00    203.48 o 
   5   7   7     3755.04     3678.93    112.30 o 
   6   7   7        1.02      -36.29     29.67 o 
   7   7   7     1866.11     1878.78     91.09 o 
   8   7   7     9245.24     8481.52    197.76 o 
   9   7   7     9111.67     9685.51    286.11 o 
  10   7   7       55.80      -75.31     51.49 o 
  11   7   7      185.28      183.23     83.63 o 
  12   7   7        1.71       19.05     71.73 o 
  13   7   7       35.65      -49.67     73.43 o 
 -14   8   7     2791.37     2979.60    265.32 o 
 -13   8   7      151.35      -12.12     96.97 o 
 -12   8   7      314.27      509.99    128.84 o 
 -11   8   7     7314.06     8253.26    362.74 o 
 -10   8   7     1221.04     1134.02    141.42 o 
  -9   8   7     1584.35     1729.89    110.24 o 
  -8   8   7     5616.56     5680.05    146.65 o 
  -7   8   7    10688.59    11056.83    185.53 o 
  -6   8   7     3758.43     3828.94    117.54 o 
  -5   8   7    11344.89    12217.05    229.44 o 
  -4   8   7    10165.44     9537.11    137.89 o 
  -3   8   7     6396.26     6561.15    120.02 o 
  -2   8   7      572.37      430.88     33.93 o 
  -1   8   7    52474.22    52526.77    615.39 o 
   0   8   7     9568.85     8570.65    132.57 o 
   1   8   7     9074.35     9560.58    127.21 o 
   2   8   7    10876.49    10425.21    152.57 o 
   3   8   7     1655.92     1811.32     58.43 o 
   4   8   7      838.82      935.08     55.28 o 
   5   8   7     1951.46     1881.75    105.51 o 
   6   8   7    14202.61    13450.31    438.11 o 
   7   8   7    16412.80    16018.30    288.64 o 
   8   8   7     3671.69     3764.22    146.63 o 
   9   8   7     1140.38     1092.14    114.03 o 
  10   8   7        6.61       59.17     62.16 o 
  11   8   7     8137.87     7227.88    269.89 o 
  12   8   7      726.99     1146.47    185.19 o 
  13   8   7     1346.63     1161.16    314.26 o 
 -13   9   7       17.44       38.16     98.32 o 
 -12   9   7     2379.11     2299.46    215.94 o 
 -11   9   7       12.82      424.69    114.03 o 
 -10   9   7       11.93       -9.88     74.52 o 
  -9   9   7     3277.89     3782.30    228.51 o 
  -8   9   7    25063.00    23212.65    316.72 o 
  -7   9   7     3787.84     3673.97    102.32 o 
  -6   9   7    65504.69    63550.25    687.19 o 
  -5   9   7       64.61       72.25     25.62 o 
  -4   9   7     3587.61     3437.04     80.67 o 
  -3   9   7    16252.62    17141.94    229.61 o 
  -2   9   7      452.72      632.66     39.26 o 
  -1   9   7     4396.32     3985.66     85.46 o 
   0   9   7      563.53      624.31     35.81 o 
   1   9   7    22024.59    23474.16    250.86 o 
   2   9   7      793.77      689.79     38.10 o 
   3   9   7    11066.91    11363.85    166.95 o 
   4   9   7      354.07      336.41     37.45 o 
   5   9   7      694.82      705.67     71.20 o 
   6   9   7        0.43       -7.07     88.22 o 
   7   9   7      122.82      174.47     58.35 o 
   8   9   7      154.42       24.53     43.67 o 
   9   9   7       74.51       68.99     50.33 o 
  10   9   7     2101.54     2062.41    151.51 o 
  11   9   7     4760.70     4918.60    227.51 o 
  12   9   7     3975.61     4312.68    417.29 o 
  13   9   7      386.85      109.11     92.99 o 
 -13  10   7       69.01       74.52    110.44 o 
 -12  10   7     1337.83     1709.10    197.08 o 
 -11  10   7     1073.81     1073.41    159.82 o 
 -10  10   7     1048.39     1043.78    146.80 o 
  -9  10   7     1446.63     1324.51    110.48 o 
  -8  10   7     8643.63     8922.88    172.17 o 
  -7  10   7     1657.61     1783.85     74.91 o 
  -6  10   7     3801.97     3999.59    106.30 o 
  -5  10   7     9249.70     9072.61    161.46 o 
  -4  10   7     3898.47     3836.38     85.40 o 
  -3  10   7     4642.82     4668.09    101.69 o 
  -2  10   7       91.73       56.03     24.95 o 
  -1  10   7      526.69      493.53     35.79 o 
   0  10   7     1255.59     1077.85     48.47 o 
   1  10   7    44553.14    44252.28    428.88 o 
   2  10   7     1646.76     1681.90     50.46 o 
   3  10   7     2126.09     2020.36     63.45 o 
   4  10   7      458.02      487.73     58.04 o 
   5  10   7       57.66       16.54     31.88 o 
   6  10   7    24475.98    23081.25    456.91 o 
   7  10   7       10.73        0.25     49.05 o 
   8  10   7      175.25      173.72     63.49 o 
   9  10   7      883.87      833.52    100.39 o 
  10  10   7      865.67      852.98    165.66 o 
  11  10   7      515.39      426.91    102.88 o 
  12  10   7       52.90       -1.15     73.19 o 
  13  10   7        0.70      -46.45     79.84 o 
 -13  11   7        1.56     -134.23     97.42 o 
 -12  11   7       36.98      -57.46     85.75 o 
 -11  11   7     3370.32     2599.80    218.18 o 
 -10  11   7     2669.41     2455.24    207.41 o 
  -9  11   7        9.06       93.53    112.23 o 
  -8  11   7      582.02      655.05     56.43 o 
  -7  11   7      224.26      304.59     44.43 o 
  -6  11   7     3757.60     3761.96    102.90 o 
  -5  11   7    22140.66    21821.61    294.74 o 
  -4  11   7     2080.27     2178.11     76.84 o 
  -3  11   7     4880.33     5073.88    107.83 o 
  -2  11   7       60.42       64.06     26.50 o 
  -1  11   7     4083.52     4432.97     92.49 o 
   0  11   7     4327.44     4302.47    106.79 o 
   1  11   7    17086.81    17177.91    200.81 o 
   2  11   7        4.37        4.51     18.87 o 
   3  11   7     6378.23     6495.21    118.97 o 
   4  11   7    35506.70    35219.48    408.87 o 
   5  11   7    12099.16    10890.04    213.73 o 
   6  11   7    14882.82    14207.26    337.76 o 
   7  11   7    27552.41    26273.27    665.77 o 
   8  11   7     2922.25     3113.23    157.54 o 
   9  11   7     6022.31     5703.29    219.40 o 
  10  11   7     2418.54     2083.07    223.57 o 
  11  11   7      299.51      216.39    121.21 o 
  12  11   7     1554.47     1721.67    231.65 o 
 -13  12   7       22.10      -60.61    108.19 o 
 -12  12   7     1376.37     1372.40    189.90 o 
 -11  12   7     3334.19     3308.67    252.30 o 
 -10  12   7     3622.21     3140.59    167.89 o 
  -9  12   7      653.85      513.64     86.80 o 
  -8  12   7     8197.99     8099.19    169.34 o 
  -7  12   7      102.46       75.63     34.76 o 
  -6  12   7      706.85      894.99     66.95 o 
  -5  12   7        5.73       63.03     31.78 o 
  -4  12   7     1364.46     1330.92     73.63 o 
  -3  12   7       13.69      -36.30     33.35 o 
  -2  12   7    10452.20    10624.88    204.99 o 
  -1  12   7     1445.37     1458.06     67.13 o 
   0  12   7    23049.28    22182.91    273.77 o 
   1  12   7     6522.69     6334.32    153.27 o 
   2  12   7       31.93      100.38     34.16 o 
   3  12   7     1768.17     1658.37    161.17 o 
   4  12   7        8.73       26.53     34.66 o 
   5  12   7     1802.82     1583.52     84.27 o 
   6  12   7     4875.21     4641.02    183.91 o 
   7  12   7     1601.70     1597.47    172.62 o 
   8  12   7     4220.68     3843.38    178.83 o 
   9  12   7      190.93      281.09     85.52 o 
  10  12   7       68.58      155.33    116.72 o 
  11  12   7     1424.86     1080.59    188.10 o 
  12  12   7    11212.36    12279.78    561.62 o 
 -12  13   7     2413.91     2517.64    241.53 o 
 -11  13   7     2998.88     2792.39    234.35 o 
 -10  13   7      617.60      613.65     98.61 o 
  -9  13   7       44.83       97.03     63.89 o 
  -8  13   7       24.23       -6.36     42.33 o 
  -7  13   7     2007.42     1986.14    103.70 o 
  -6  13   7       51.73      109.83     46.59 o 
  -5  13   7     3857.36     3617.11    103.38 o 
  -4  13   7      266.47      273.30     46.10 o 
  -3  13   7     5429.07     5763.75    144.98 o 
  -2  13   7      643.18      617.27     55.68 o 
  -1  13   7     7452.97     7579.46    169.61 o 
   0  13   7      668.40      825.73     62.59 o 
   1  13   7      245.33      402.42     56.02 o 
   2  13   7     2084.04     2088.72     81.71 o 
   3  13   7     1527.56     1485.22     86.63 o 
   4  13   7      181.95      278.42     50.48 o 
   5  13   7      452.32      452.33     56.46 o 
   6  13   7    23559.07    23128.79    485.69 o 
   7  13   7       32.60       33.08     54.89 o 
   8  13   7     4489.30     4255.77    198.88 o 
   9  13   7      184.00      117.60    130.87 o 
  10  13   7       31.19      141.86    116.72 o 
  11  13   7       10.42     -102.36     99.22 o 
  12  13   7      730.74      728.18    191.70 o 
 -12  14   7      628.01      741.64    164.76 o 
 -11  14   7      629.86      771.74    338.05 o 
 -10  14   7      733.59      763.17    109.33 o 
  -9  14   7     5312.48     5224.81    254.55 o 
  -8  14   7       13.42       17.99     58.36 o 
  -7  14   7     6184.16     6249.83    211.88 o 
  -6  14   7     7521.53     7235.10    194.39 o 
  -5  14   7      345.59      369.62     75.48 o 
  -4  14   7     5957.15     6007.69    217.91 o 
  -3  14   7     2133.24     1910.03     94.66 o 
  -2  14   7     3953.13     4098.96    176.43 o 
  -1  14   7     1402.46     1270.94     75.79 o 
   0  14   7     7106.36     7931.16    318.77 o 
   1  14   7      411.58      416.90     56.38 o 
   2  14   7     9075.99     8715.33    168.52 o 
   3  14   7     1554.74     1873.26     97.32 o 
   4  14   7     1776.16     1848.58    123.24 o 
   5  14   7       46.31       71.43     41.39 o 
   6  14   7     1230.23     1181.55    109.29 o 
   7  14   7     5156.16     5046.34    209.64 o 
   8  14   7     1547.38     1641.53    133.40 o 
   9  14   7       51.67       96.70    163.19 o 
  10  14   7     9621.58     9558.32    465.10 o 
  11  14   7      750.65      977.79    197.08 o 
 -11  15   7      982.92     1142.41    131.40 o 
 -10  15   7     2799.73     2961.89    187.43 o 
  -9  15   7     1564.00     1469.68    185.19 o 
  -8  15   7     5262.32     5147.68    218.56 o 
  -7  15   7       70.30       78.55     59.50 o 
  -6  15   7       20.75       75.37     49.90 o 
  -5  15   7     1956.66     2565.88    122.85 o 
  -4  15   7     1036.67     1153.28    279.69 o 
  -3  15   7        0.45       -1.75     57.82 o 
  -2  15   7      887.23     1131.62    108.54 o 
  -1  15   7    13849.00    14026.16    357.83 o 
   0  15   7       40.95      110.75     45.31 o 
   1  15   7     2120.95     2261.84    173.09 o 
   2  15   7      185.48      186.27     43.58 o 
   3  15   7      723.82      851.65     65.06 o 
   4  15   7        2.96      -26.28     36.33 o 
   5  15   7     2596.01     2423.21    144.35 o 
   6  15   7     3844.90     3559.67    176.95 o 
   7  15   7    11100.96    11646.88    359.37 o 
   8  15   7       30.77      158.16     76.16 o 
   9  15   7     8020.16     7967.36    286.96 o 
  10  15   7       70.83      207.41    126.15 o 
  11  15   7     5109.20     5699.26    377.11 o 
 -11  16   7      109.05       34.41     79.36 o 
 -10  16   7      210.28      204.47     85.58 o 
  -9  16   7       63.08       40.56     72.73 o 
  -8  16   7     7525.38     8557.24    293.86 o 
  -7  16   7      595.43      583.04     77.57 o 
  -6  16   7     6232.54     5824.06    183.95 o 
  -5  16   7      555.64      623.91     78.49 o 
  -4  16   7     1872.70     1916.46    138.19 o 
  -3  16   7      102.72      197.58    104.60 o 
  -2  16   7      820.89      863.25    104.44 o 
  -1  16   7     1414.95     1757.37    282.38 o 
   0  16   7     4487.00     4140.80    190.47 o 
   1  16   7      797.25     1161.50    113.32 o 
   2  16   7     2089.65     1786.61     83.41 o 
   3  16   7     1357.80     1409.61     76.99 o 
   4  16   7     1307.64     1301.88     90.29 o 
   5  16   7      831.48      851.53    104.59 o 
   6  16   7     1617.21     1244.83    119.15 o 
   7  16   7        3.53      -10.76    104.60 o 
   8  16   7     4226.01     3727.42    196.87 o 
   9  16   7     1907.17     2237.57    168.07 o 
  10  16   7     6796.53     6912.74    405.84 o 
 -10  17   7     1117.10      905.26    126.67 o 
  -9  17   7     2368.51     2546.66    176.14 o 
  -8  17   7     2872.05     2922.55    181.82 o 
  -7  17   7     6113.63     6013.84    355.19 o 
  -6  17   7     4314.36     4217.39    163.39 o 
  -5  17   7     1908.53     2103.70    121.25 o 
  -4  17   7        4.33      -24.63     60.72 o 
  -3  17   7      303.32      288.19     83.00 o 
  -2  17   7    17001.79    16059.40    409.66 o 
  -1  17   7     4639.03     4930.91    212.00 o 
   0  17   7       18.56      127.65    107.97 o 
   1  17   7      320.33      415.69     99.66 o 
   2  17   7     6977.62     6848.87    206.31 o 
   3  17   7     2740.91     2708.98    166.47 o 
   4  17   7      521.27      463.10     69.22 o 
   5  17   7     3521.34     3077.12    172.18 o 
   6  17   7     1265.34     1340.10    129.64 o 
   7  17   7      434.97      502.62     99.81 o 
   8  17   7       17.02      -35.65     84.85 o 
   9  17   7       16.33       -0.85     74.52 o 
  10  17   7      185.79      357.80    154.88 o 
 -10  18   7       32.26      186.36     88.22 o 
  -9  18   7     1097.17     1211.24    141.24 o 
  -8  18   7     1671.74     1478.64    144.59 o 
  -7  18   7      663.69      762.52     90.54 o 
  -6  18   7        0.94      -59.18     49.74 o 
  -5  18   7    10008.08    10093.73    258.73 o 
  -4  18   7       64.74      134.45    145.68 o 
  -3  18   7      768.32     1000.44    119.78 o 
  -2  18   7     2735.16     3047.85    177.48 o 
  -1  18   7       21.99      107.67    172.62 o 
   0  18   7     1104.09     1182.06    123.49 o 
   1  18   7      784.23      806.65    107.44 o 
   2  18   7     1868.53     1901.02    118.88 o 
   3  18   7      792.26      687.29    140.73 o 
   4  18   7       92.00       45.98     54.59 o 
   5  18   7       11.69       64.44     68.63 o 
   6  18   7      613.97      567.09    104.43 o 
   7  18   7     1318.86     1124.47    131.58 o 
   8  18   7      211.11      208.64     89.99 o 
   9  18   7      217.55      123.77     82.52 o 
  -9  19   7       78.61      -49.74     73.85 o 
  -8  19   7     1428.60     1545.21    207.41 o 
  -7  19   7       33.32       -7.31     71.12 o 
  -6  19   7      166.66      182.84     69.43 o 
  -5  19   7     2692.59     2558.48    139.10 o 
  -4  19   7       27.28      -14.11     54.64 o 
  -3  19   7     1032.55     1184.36    145.23 o 
  -2  19   7        4.53      -20.74     78.56 o 
  -1  19   7      615.04      771.39    116.50 o 
   0  19   7      832.62      577.56    102.56 o 
   1  19   7      536.34      540.96    101.24 o 
   2  19   7     8600.77     8082.50    227.94 o 
   3  19   7     1037.95     1063.08    108.46 o 
   4  19   7     1677.97     1583.63    110.62 o 
   5  19   7     3063.46     3970.15    208.52 o 
   6  19   7    11146.04     9943.16    329.76 o 
   7  19   7     2127.57     1966.39    162.21 o 
   8  19   7     1410.09     1218.48    224.69 o 
  -8  20   7       12.71      -47.23     74.85 o 
  -7  20   7     3262.93     3133.12    201.53 o 
  -6  20   7       93.71        6.03     62.60 o 
  -5  20   7     2558.51     2418.41    141.90 o 
  -4  20   7     1518.03     1641.28    123.16 o 
  -3  20   7     3865.78     3966.87    225.59 o 
  -2  20   7      849.53      743.10    118.40 o 
  -1  20   7      921.19      893.39    206.96 o 
   0  20   7      457.47      581.35    108.97 o 
   1  20   7      433.09      571.51    106.13 o 
   2  20   7     4689.79     4943.19    184.79 o 
   3  20   7        7.26       34.51     67.10 o 
   4  20   7      421.10      301.65     95.11 o 
   5  20   7      434.69      435.33    103.93 o 
   6  20   7       31.93       66.29    131.31 o 
   7  20   7     1002.73      887.37    129.52 o 
   8  20   7     1397.31     1187.07    167.00 o 
  -7  21   7     1612.96     1758.75    164.30 o 
  -6  21   7      332.12      465.59     89.85 o 
  -5  21   7     9087.58     9063.75    265.58 o 
  -4  21   7      725.67      757.78     99.25 o 
  -3  21   7     1861.44     2046.65    172.12 o 
  -2  21   7     2364.79     2859.47    267.57 o 
  -1  21   7      900.88      900.28    128.12 o 
   0  21   7      415.64      509.28    109.17 o 
   1  21   7     1145.76     1356.51    120.04 o 
   2  21   7     2581.38     2596.89    143.72 o 
   3  21   7        0.09      -33.31     56.19 o 
   4  21   7     2846.09     2943.68    192.10 o 
   5  21   7      306.97      413.36    105.07 o 
   6  21   7     1085.50     1011.39    178.68 o 
   7  21   7      912.79      908.22    132.90 o 
  -6  22   7     2420.33     2770.25    161.23 o 
  -5  22   7      709.56      857.79    105.77 o 
  -4  22   7      183.71       64.50     69.26 o 
  -3  22   7       53.45      177.84     92.74 o 
  -2  22   7     2925.88     3403.12    479.69 o 
  -1  22   7      503.17      536.18    116.14 o 
   0  22   7     5195.00     5024.42    250.13 o 
   1  22   7       73.75       68.79     74.84 o 
   2  22   7     1024.53      855.38    102.05 o 
   3  22   7     2136.05     1968.42    135.92 o 
   4  22   7     3618.72     3636.40    229.41 o 
   5  22   7     1146.37      892.95    131.24 o 
   6  22   7      564.96      386.93    155.78 o 
  -5  23   7       35.12       53.98     72.37 o 
  -4  23   7      309.50      496.02    116.30 o 
  -3  23   7     7000.84     7044.16    304.17 o 
  -2  23   7      600.50      641.37    126.03 o 
  -1  23   7       42.62       22.52     88.90 o 
   0  23   7      505.79      951.10    137.61 o 
   1  23   7        0.50      -21.79     64.63 o 
   2  23   7      505.89      501.59     95.25 o 
   3  23   7      528.57      511.83     92.89 o 
   4  23   7      435.82      556.37    122.03 o 
  -3  24   7      119.53      162.33    102.32 o 
  -2  24   7      484.46      395.78    119.93 o 
  -1  24   7      299.97      378.42    109.28 o 
   0  24   7      563.04      653.36    254.55 o 
   1  24   7       17.10       16.37    150.20 o 
   2  24   7      497.85      759.17    108.07 o 
 -12   0   8       83.92       -4.49     84.85 o 
 -10   0   8    17854.68    17485.66    504.61 o 
  -8   0   8     1303.61     1156.17     82.94 o 
  -6   0   8     2519.09     2272.04     93.15 o 
  -4   0   8    45886.79    45236.75    644.21 o 
  -2   0   8   144061.09   138071.11   2606.53 o 
   0   0   8   149730.86   153653.17   2015.76 o 
   2   0   8    22722.54    23715.78    482.38 o 
   4   0   8       20.50       99.96     29.23 o 
   6   0   8     9774.64    10047.30    448.49 o 
   8   0   8     3499.69     4006.77    233.90 o 
  10   0   8     2373.29     2044.91    198.43 o 
  12   0   8      575.28      771.72    171.05 o 
  14   0   8      105.99      255.00    145.90 o 
 -14   1   8     1120.30     1335.59    180.47 o 
 -13   1   8       49.51       50.60     66.17 o 
 -12   1   8      236.79      106.66     67.11 o 
 -11   1   8     4092.90     4174.23    212.35 o 
 -10   1   8     4914.01     4961.29    171.72 o 
  -9   1   8     2347.17     2407.43     86.38 o 
  -8   1   8      609.73      642.95     47.70 o 
  -7   1   8     3985.77     4167.73    130.89 o 
  -6   1   8     6505.91     6715.21    116.15 o 
  -5   1   8      410.68      452.81     37.97 o 
  -4   1   8     9458.02     9418.67    125.88 o 
  -3   1   8        8.69       27.26     11.82 o 
  -2   1   8     3802.60     4283.15     76.90 o 
  -1   1   8     9256.35     7529.94    162.06 o 
   0   1   8      166.38      199.08     17.73 o 
   1   1   8     4349.31     5136.46     91.87 o 
   2   1   8     3290.34     3392.83    152.27 o 
   3   1   8    15966.12    17188.63    298.72 o 
   4   1   8     5070.11     5170.20    111.51 o 
   5   1   8     1477.25     1335.50     46.25 o 
   6   1   8     1431.12     1473.76     61.95 o 
   7   1   8     1436.09     1252.85    102.19 o 
   8   1   8     1125.21     1131.57    122.56 o 
   9   1   8    19864.34    19330.60    422.36 o 
  10   1   8     1982.51     1866.29    135.55 o 
  11   1   8     1336.38     1273.31    236.81 o 
  12   1   8    16578.08    17194.46    441.40 o 
  13   1   8     2718.93     2754.15    278.34 o 
  14   1   8       50.63       52.77     81.61 o 
 -14   2   8      192.76      212.35    116.72 o 
 -13   2   8     2813.50     2555.94    334.23 o 
 -12   2   8     6137.57     6700.65    418.63 o 
 -11   2   8      464.96      490.06     76.31 o 
 -10   2   8     2355.02     2346.55    121.73 o 
  -9   2   8     6069.23     6446.78    138.91 o 
  -8   2   8      493.65      503.18     44.73 o 
  -7   2   8     4300.69     3974.20    134.13 o 
  -6   2   8     4263.31     4396.33     91.60 o 
  -5   2   8      637.13      900.27     44.88 o 
  -4   2   8     5402.14     5660.46     90.31 o 
  -3   2   8    15198.30    12865.20    185.92 o 
  -2   2   8      419.07      263.00     54.10 o 
  -1   2   8    70910.47    75887.22    843.23 o 
   0   2   8       81.24       37.20     17.50 o 
   1   2   8    72049.38    73112.91    706.16 o 
   2   2   8    11374.89    10969.25    168.71 o 
   3   2   8     8531.79     9450.95    160.52 o 
   4   2   8     2353.83     2732.81    110.55 o 
   5   2   8     9313.19     9244.06    136.80 o 
   6   2   8     9915.93     9681.23    140.42 o 
   7   2   8     4968.95     4687.02    129.23 o 
   8   2   8      130.73      107.39     57.56 o 
   9   2   8     1249.01     1095.55    106.93 o 
  10   2   8       94.22      138.35     65.51 o 
  11   2   8        5.64      -25.13     63.02 o 
  12   2   8      646.32      680.80    115.07 o 
  13   2   8      409.70      350.56     99.98 o 
  14   2   8       79.70      107.18     84.15 o 
 -14   3   8     8571.66     9134.53    415.72 o 
 -13   3   8       18.56       29.55     70.26 o 
 -12   3   8     3408.70     3456.58    168.13 o 
 -11   3   8     4541.42     4511.54    174.91 o 
 -10   3   8      639.70      626.01     90.24 o 
  -9   3   8    17943.38    17644.13    291.44 o 
  -8   3   8     2778.18     2567.84     83.02 o 
  -7   3   8     1911.02     1888.03     67.29 o 
  -6   3   8     7621.05     8283.21    135.06 o 
  -5   3   8     2509.70     2701.76     66.08 o 
  -4   3   8    24462.99    24396.92    320.20 o 
  -3   3   8    72551.95    72884.05    820.42 o 
  -2   3   8    26318.64    27260.18    586.98 o 
  -1   3   8      544.42      478.94    112.04 o 
   0   3   8    27465.39    24998.09    311.66 o 
   1   3   8     8404.42     8705.40    122.22 o 
   2   3   8     2122.68     1954.26     55.18 o 
   3   3   8      673.06      913.30     61.86 o 
   4   3   8     3683.98     3989.72    100.74 o 
   5   3   8      127.02      101.40     29.77 o 
   6   3   8     1994.83     1900.57     78.00 o 
   7   3   8    10392.03    10851.48    203.92 o 
   8   3   8     2851.92     2763.36    158.92 o 
   9   3   8     4260.79     4077.60    181.40 o 
  10   3   8      339.30      407.76    129.29 o 
  11   3   8      657.56      736.51    107.07 o 
  12   3   8     1536.13     1435.70    141.23 o 
  13   3   8     3363.61     3163.52    199.06 o 
  14   3   8       27.44       23.76     79.68 o 
 -14   4   8     3046.83     2916.75    253.20 o 
 -13   4   8     1857.16     2078.27    160.94 o 
 -12   4   8        2.27      -48.04     54.82 o 
 -11   4   8       10.30      -61.63     46.03 o 
 -10   4   8     2576.77     2640.54    129.81 o 
  -9   4   8       20.24       30.17     36.02 o 
  -8   4   8        3.89        9.19     27.40 o 
  -7   4   8     7714.15     7651.05    137.61 o 
  -6   4   8     2779.20     2917.57     89.23 o 
  -5   4   8    14289.32    15215.81    254.48 o 
  -4   4   8     6072.23     5503.66    136.00 o 
  -3   4   8      246.54      264.38     28.86 o 
  -2   4   8    14986.97    13125.70    296.97 o 
  -1   4   8    39428.01    42602.05    621.64 o 
   0   4   8    52359.84    50757.27    583.58 o 
   1   4   8     7239.56     7150.08    112.54 o 
   2   4   8    12322.95    12221.91    164.45 o 
   3   4   8      758.44      602.14     44.28 o 
   4   4   8      654.90      610.69     55.16 o 
   5   4   8    29663.78    29179.91    400.90 o 
   6   4   8    67672.86    67554.09    823.37 o 
   7   4   8    10537.26    10955.02    209.67 o 
   8   4   8      317.30      387.08     73.37 o 
   9   4   8     2885.50     3015.50    399.11 o 
  10   4   8        6.58       64.65     60.00 o 
  11   4   8      130.29       85.48     70.77 o 
  12   4   8     1491.99     1484.06    144.11 o 
  13   4   8     2632.66     2754.72    188.38 o 
 -14   5   8     9742.51    10647.45    461.51 o 
 -13   5   8     2240.94     2296.03    149.35 o 
 -12   5   8     1399.76     1593.57    123.28 o 
 -11   5   8     1840.77     1510.78    111.69 o 
 -10   5   8     1244.41     1378.59    100.73 o 
  -9   5   8      123.45       91.78     40.33 o 
  -8   5   8      787.86      758.43     52.14 o 
  -7   5   8    12309.58    11641.49    180.97 o 
  -6   5   8     2670.32     2650.45     89.94 o 
  -5   5   8      123.19      225.63     33.73 o 
  -4   5   8      387.97      464.90     48.40 o 
  -3   5   8       98.91       94.05     24.31 o 
  -2   5   8    54318.29    52799.49    756.92 o 
  -1   5   8      948.54     1103.23    221.10 o 
   0   5   8     2249.72     2149.52     61.95 o 
   1   5   8        5.97       29.95     19.05 o 
   2   5   8    14473.12    14684.21    244.66 o 
   3   5   8    35602.14    35841.79    394.32 o 
   4   5   8     2536.45     3132.33    145.94 o 
   5   5   8      141.52      190.13     36.51 o 
   6   5   8       29.28       37.47     32.53 o 
   7   5   8     9463.29     9953.26    275.94 o 
   8   5   8     2859.06     2903.97    109.38 o 
   9   5   8    11825.30    11438.57    312.99 o 
  10   5   8     1126.65     1003.73    110.94 o 
  11   5   8     9293.33     8724.45    291.77 o 
  12   5   8     1344.99     1489.36    201.57 o 
  13   5   8     1431.87     1572.64    155.71 o 
 -14   6   8     4646.67     4558.06    304.83 o 
 -13   6   8      663.82      924.23    111.43 o 
 -12   6   8     1318.73     1371.39    226.94 o 
 -11   6   8     1943.42     2142.56    129.99 o 
 -10   6   8      148.06        0.12     47.64 o 
  -9   6   8     4426.48     4384.24    131.69 o 
  -8   6   8     2120.56     2611.85    309.32 o 
  -7   6   8     1592.21     1433.87     74.79 o 
  -6   6   8       25.04       25.18     29.78 o 
  -5   6   8    10592.96    10484.33    368.17 o 
  -4   6   8       44.92       52.64     25.73 o 
  -3   6   8     2297.13     2741.70     84.74 o 
  -2   6   8    10263.17    12082.66    173.44 o 
  -1   6   8    33460.78    34856.50    388.92 o 
   0   6   8     1364.32     1724.84     88.39 o 
   1   6   8      121.91       63.92     21.33 o 
   2   6   8     1054.91      954.72     64.38 o 
   3   6   8     2803.31     2964.44     87.27 o 
   4   6   8     7279.35     7555.78    156.88 o 
   5   6   8      532.59      487.00     75.36 o 
   6   6   8       11.07       32.56     33.42 o 
   7   6   8     3671.57     3350.23    115.88 o 
   8   6   8      676.25      789.40     68.91 o 
   9   6   8     1506.09     1354.82    117.06 o 
  10   6   8        0.72      -77.03     51.35 o 
  11   6   8     6438.78     6839.84    304.38 o 
  12   6   8     1989.23     1759.71    154.31 o 
  13   6   8      272.18      319.68    103.06 o 
 -14   7   8      329.59      280.14    125.70 o 
 -13   7   8     1580.81     1443.72    127.91 o 
 -12   7   8      347.21      392.46    172.17 o 
 -11   7   8      773.01      831.01     93.98 o 
 -10   7   8     1229.70     1288.90    145.90 o 
  -9   7   8    16420.89    15760.69    279.49 o 
  -8   7   8    29930.90    29647.50    427.22 o 
  -7   7   8     2499.77     2423.23     82.95 o 
  -6   7   8     1975.91     2331.79     77.02 o 
  -5   7   8       32.69      149.57     26.74 o 
  -4   7   8      738.08      855.54     41.75 o 
  -3   7   8    11864.15    12336.74    183.77 o 
  -2   7   8    47638.94    48038.66    518.43 o 
  -1   7   8      356.02      688.42     42.44 o 
   0   7   8     1150.87     1301.74     44.78 o 
   1   7   8     1447.11     1752.41     50.97 o 
   2   7   8       27.47        0.02     19.91 o 
   3   7   8       51.09       33.03     26.01 o 
   4   7   8      315.00      385.76     53.01 o 
   5   7   8     7158.84     6806.83    157.77 o 
   6   7   8     1457.34     1258.46     75.02 o 
   7   7   8      594.62      684.10     98.75 o 
   8   7   8     2011.41     2179.77    103.72 o 
   9   7   8      624.13      727.99     97.93 o 
  10   7   8       20.15      -86.19     57.46 o 
  11   7   8     1130.59     1278.50    134.28 o 
  12   7   8     4501.34     4672.51    228.58 o 
  13   7   8      146.42      160.69     89.87 o 
 -14   8   8      483.00      786.99    168.80 o 
 -13   8   8       24.38      203.82    118.97 o 
 -12   8   8     1328.62     1510.67    180.47 o 
 -11   8   8      294.47      545.91    126.60 o 
 -10   8   8      706.86      474.53    108.19 o 
  -9   8   8      691.18      895.96     70.59 o 
  -8   8   8     1993.64     2058.37     92.07 o 
  -7   8   8       12.75       64.15     34.86 o 
  -6   8   8    10851.01    10544.33    159.20 o 
  -5   8   8    20237.82    20417.50    242.63 o 
  -4   8   8        3.96       25.65     21.20 o 
  -3   8   8    29300.44    29812.14    353.67 o 
  -2   8   8     1494.37     1274.37     79.25 o 
  -1   8   8      188.98       96.41     27.10 o 
   0   8   8     1829.07     1912.55     59.77 o 
   1   8   8     2132.32     2305.58     87.26 o 
   2   8   8     5833.65     4776.40    115.75 o 
   3   8   8      174.68      173.86     27.88 o 
   4   8   8      171.24       91.27     59.71 o 
   5   8   8      122.48       66.01     44.36 o 
   6   8   8     4514.89     4434.72    134.84 o 
   7   8   8    14784.01    15488.43    307.73 o 
   8   8   8      214.55      209.06     52.56 o 
   9   8   8      898.88      798.90    102.38 o 
  10   8   8       89.53       34.90     77.44 o 
  11   8   8     5485.23     5464.05    237.66 o 
  12   8   8      181.18      129.33     82.85 o 
  13   8   8      546.85      616.80    121.94 o 
 -13   9   8      407.10      155.78    109.09 o 
 -12   9   8     1591.44     1659.27    185.41 o 
 -11   9   8    22139.30    23022.40    680.14 o 
 -10   9   8      626.02      662.18    120.76 o 
  -9   9   8      665.26      722.92    105.72 o 
  -8   9   8     1331.97     1328.41    136.48 o 
  -7   9   8     1105.05      927.96     80.35 o 
  -6   9   8       24.11      104.69     44.13 o 
  -5   9   8    16050.26    16118.67    207.50 o 
  -4   9   8    46718.89    46606.52    461.72 o 
  -3   9   8     5493.74     5458.44    111.96 o 
  -2   9   8     3174.05     3609.56     86.42 o 
  -1   9   8     1278.66     1205.02     50.86 o 
   0   9   8    12024.85    11399.80    166.82 o 
   1   9   8     1282.72     1096.45     43.30 o 
   2   9   8      666.69      762.21     38.08 o 
   3   9   8     2336.38     2622.88     73.63 o 
   4   9   8       98.59       50.33     27.67 o 
   5   9   8     1300.06     1016.35     87.41 o 
   6   9   8     1360.50     1383.20    174.41 o 
   7   9   8     1047.25      980.26    105.05 o 
   8   9   8     1458.25     1302.71    124.67 o 
   9   9   8     1968.26     1998.04    206.74 o 
  10   9   8       27.29       28.46     71.26 o 
  11   9   8       13.87      -34.41     82.83 o 
  12   9   8     2700.38     3193.75    206.06 o 
  13   9   8      139.72       36.45    111.56 o 
 -13  10   8     1820.46     1784.08    208.76 o 
 -12  10   8       69.95      -16.61     88.44 o 
 -11  10   8      176.55      126.60     91.58 o 
 -10  10   8      684.40      844.90    137.37 o 
  -9  10   8     3146.80     3383.13    151.62 o 
  -8  10   8      217.63      246.69     63.25 o 
  -7  10   8     1959.02     1934.23     79.57 o 
  -6  10   8      330.11      336.64     47.82 o 
  -5  10   8    16870.08    16812.13    218.10 o 
  -4  10   8     1352.31     1510.69     80.63 o 
  -3  10   8     7298.14     6591.01    126.84 o 
  -2  10   8     5667.60     5570.42    111.24 o 
  -1  10   8     9865.21     9636.28    152.64 o 
   0  10   8     9076.91     8925.20    142.87 o 
   1  10   8       12.09       74.85     22.26 o 
   2  10   8     9036.58     8866.37    129.11 o 
   3  10   8      147.60      123.57     30.10 o 
   4  10   8    84023.87    79073.99    818.84 o 
   5  10   8     2531.27     2430.70    113.58 o 
   6  10   8       13.65       95.29     54.58 o 
   7  10   8     1933.11     1854.46    121.49 o 
   8  10   8     3773.58     3530.47    164.40 o 
   9  10   8    19881.77    19613.17    650.96 o 
  10  10   8     2679.56     2891.16    254.55 o 
  11  10   8     5897.95     5786.40    253.54 o 
  12  10   8      176.66      142.52     92.50 o 
 -13  11   8       15.31       71.38    106.85 o 
 -12  11   8     2441.19     2129.31    214.59 o 
 -11  11   8      614.94      609.21    132.44 o 
 -10  11   8     1440.28     1298.78    161.17 o 
  -9  11   8     2201.90     2314.13    110.11 o 
  -8  11   8    14666.76    14292.79    278.95 o 
  -7  11   8     5503.51     5277.78    135.36 o 
  -6  11   8      167.63      248.79     40.71 o 
  -5  11   8     2647.46     2647.82    101.94 o 
  -4  11   8       12.85      -22.11     30.54 o 
  -3  11   8    17261.29    17527.90    242.70 o 
  -2  11   8     4699.94     4457.41     99.87 o 
  -1  11   8      671.16      756.24     44.19 o 
   0  11   8    20909.30    21144.06    341.16 o 
   1  11   8        1.74       68.22     29.99 o 
   2  11   8     3247.78     3151.78     72.07 o 
   3  11   8    24816.65    23676.93    296.51 o 
   4  11   8       38.96       99.39     31.70 o 
   5  11   8      133.29      173.36     58.74 o 
   6  11   8     8199.30     8180.65    460.61 o 
   7  11   8     8468.29     8176.69    250.10 o 
   8  11   8      954.62      873.60     99.00 o 
   9  11   8     1094.52     1004.65    111.17 o 
  10  11   8        1.69      148.60    118.97 o 
  11  11   8     2690.33     2957.15    273.40 o 
  12  11   8     6457.00     6934.29    413.02 o 
 -12  12   8      178.16      133.78    109.09 o 
 -11  12   8       84.88      171.94    104.15 o 
 -10  12   8      178.51      179.13    103.70 o 
  -9  12   8      409.68      295.52     75.33 o 
  -8  12   8        5.00       52.01     41.21 o 
  -7  12   8      587.14      588.64     54.74 o 
  -6  12   8     1016.02     1060.63     63.73 o 
  -5  12   8     2793.86     2736.69     90.38 o 
  -4  12   8     7466.74     8378.41    198.48 o 
  -3  12   8      231.27      217.84     36.18 o 
  -2  12   8     2666.78     2648.81    125.90 o 
  -1  12   8     5492.17     5625.59    111.07 o 
   0  12   8     1625.62     1497.37     76.75 o 
   1  12   8       22.81       -7.54     29.72 o 
   2  12   8     1618.46     1741.52     75.41 o 
   3  12   8    31666.27    30025.01    494.35 o 
   4  12   8     3053.85     3060.35    112.84 o 
   5  12   8     2428.26     2319.32     99.40 o 
   6  12   8      457.48      522.02     80.77 o 
   7  12   8     7369.42     7413.57    341.42 o 
   8  12   8     1461.45     1441.50    120.88 o 
   9  12   8     3857.82     3769.47    187.40 o 
  10  12   8     3141.24     3655.70    286.87 o 
  11  12   8     3585.39     3835.72    304.83 o 
  12  12   8       51.41      133.33    121.66 o 
 -12  13   8     2451.87     2314.72    235.24 o 
 -11  13   8     6236.22     6467.39    344.33 o 
 -10  13   8       26.86      113.94     69.99 o 
  -9  13   8     8835.80     8521.65    276.75 o 
  -8  13   8     4023.15     3981.16    163.06 o 
  -7  13   8     6883.54     6844.77    187.42 o 
  -6  13   8      589.44      483.14     49.68 o 
  -5  13   8      902.50      847.57     58.41 o 
  -4  13   8       62.59      110.12     40.53 o 
  -3  13   8     6132.31     6137.87    155.43 o 
  -2  13   8     4064.99     3779.94    119.49 o 
  -1  13   8     1006.77      975.03     92.07 o 
   0  13   8      274.48      302.36     50.01 o 
   1  13   8     4781.75     4532.64    122.73 o 
   2  13   8    14914.21    14515.84    228.97 o 
   3  13   8     3319.44     3146.22    100.20 o 
   4  13   8     2339.30     2154.85     98.96 o 
   5  13   8     7699.93     6933.43    174.37 o 
   6  13   8      592.49      627.61    126.15 o 
   7  13   8     1216.29     1196.53    134.23 o 
   8  13   8      908.76      973.39    109.81 o 
   9  13   8    10410.58    10303.93    317.96 o 
  10  13   8      626.04      541.42    156.68 o 
  11  13   8     1487.67     1430.76    216.39 o 
 -12  14   8     3827.77     4002.28    298.54 o 
 -11  14   8      299.86      347.03    121.66 o 
 -10  14   8       70.01        4.42    121.44 o 
  -9  14   8     6983.40     7133.16    292.71 o 
  -8  14   8     1971.78     1875.36    108.57 o 
  -7  14   8     4623.37     4649.10    198.70 o 
  -6  14   8     9109.72     8995.19    221.71 o 
  -5  14   8      374.35      372.86     62.80 o 
  -4  14   8     1672.55     1728.99    415.04 o 
  -3  14   8       20.76        0.30     37.28 o 
  -2  14   8     1157.95     1181.93     89.44 o 
  -1  14   8     5208.47     5137.64    144.46 o 
   0  14   8    37753.01    36973.54    557.23 o 
   1  14   8      203.72      171.39     66.61 o 
   2  14   8    16359.51    15510.42    244.27 o 
   3  14   8        0.33       41.75     35.70 o 
   4  14   8     3653.61     3413.97    125.52 o 
   5  14   8     4134.85     3941.64    349.27 o 
   6  14   8     6230.91     6291.70    227.77 o 
   7  14   8     2063.59     2159.81    144.69 o 
   8  14   8      847.83      970.33    113.99 o 
   9  14   8     9339.44     8537.35    293.54 o 
  10  14   8     2532.64     3529.10    289.12 o 
  11  14   8      141.05      260.83    140.07 o 
 -11  15   8     3232.76     3073.42    260.83 o 
 -10  15   8        3.43       18.17     68.82 o 
  -9  15   8     3561.47     3584.07    192.65 o 
  -8  15   8     6234.41     5733.88    231.83 o 
  -7  15   8     3276.73     3213.58    175.25 o 
  -6  15   8      448.00      470.08     71.72 o 
  -5  15   8     6584.40     6480.13    188.81 o 
  -4  15   8      464.77      354.30    173.29 o 
  -3  15   8     2640.35     2274.64    146.98 o 
  -2  15   8      198.45      250.96     99.66 o 
  -1  15   8      903.98      914.93     91.36 o 
   0  15   8      203.87      217.36     50.15 o 
   1  15   8     9317.56     9389.62    180.67 o 
   2  15   8     1490.31     1596.67     79.88 o 
   3  15   8      269.53      283.23     47.72 o 
   4  15   8      236.56      221.00     60.39 o 
   5  15   8      586.87      552.53     86.95 o 
   6  15   8       43.59       33.31     55.67 o 
   7  15   8      673.09      670.04    122.34 o 
   8  15   8     2404.17     2300.84    160.31 o 
   9  15   8      563.80      978.95    124.75 o 
  10  15   8     5204.84     6709.82    400.00 o 
  11  15   8        1.41       13.47    114.93 o 
 -11  16   8      224.25      240.92    101.24 o 
 -10  16   8      167.86      174.30     84.04 o 
  -9  16   8     3333.70     3462.57    195.45 o 
  -8  16   8      102.86       17.43     64.61 o 
  -7  16   8     3608.97     3693.90    153.08 o 
  -6  16   8      375.25      422.86     86.04 o 
  -5  16   8    10822.45    10967.91    304.24 o 
  -4  16   8      241.75      372.02     83.89 o 
  -3  16   8     4167.97     4375.27    198.21 o 
  -2  16   8      192.04      140.96    105.95 o 
  -1  16   8     1525.30     1288.72    128.62 o 
   0  16   8      497.01      635.77     94.26 o 
   1  16   8      911.29      796.42     78.70 o 
   2  16   8      193.55      156.10     43.89 o 
   3  16   8     7738.94     7162.94    162.12 o 
   4  16   8     1607.35     1805.81    125.19 o 
   5  16   8      202.70      192.28     72.81 o 
   6  16   8       59.80       42.87     61.58 o 
   7  16   8       32.36      -10.62     64.93 o 
   8  16   8        4.06      -46.47     68.68 o 
   9  16   8      764.25      532.98    106.50 o 
  10  16   8      157.68      206.96    128.84 o 
 -10  17   8        0.31       33.47     71.18 o 
  -9  17   8      991.00     1091.88    128.82 o 
  -8  17   8      586.96      600.63    170.15 o 
  -7  17   8     2933.41     2762.97    139.14 o 
  -6  17   8     1191.03     1238.44    101.61 o 
  -5  17   8       63.19      161.12     59.57 o 
  -4  17   8     2211.81     2164.14    154.22 o 
  -3  17   8      135.22      117.83     73.40 o 
  -2  17   8     8525.49     9058.68    296.47 o 
  -1  17   8       28.96       59.79    179.57 o 
   0  17   8      163.60      137.91     98.77 o 
   1  17   8     3298.93     3314.21    140.05 o 
   2  17   8     2443.29     2603.07    124.90 o 
   3  17   8       52.42       85.21     51.19 o 
   4  17   8       30.25       21.39     41.41 o 
   5  17   8       94.67      246.66     78.80 o 
   6  17   8     3259.58     3445.72    266.00 o 
   7  17   8     4740.95     4710.71    222.13 o 
   8  17   8        8.49      -32.78     78.56 o 
   9  17   8        0.96       37.94     73.01 o 
  10  17   8      853.05      870.04    192.59 o 
 -10  18   8      287.23      375.23    128.40 o 
  -9  18   8     5299.48     5587.62    323.01 o 
  -8  18   8        4.55       14.72     69.61 o 
  -7  18   8     9282.20     9166.90    251.48 o 
  -6  18   8     2230.53     2034.57    125.59 o 
  -5  18   8       29.80       34.84    106.62 o 
  -4  18   8     1143.33     1198.23    127.61 o 
  -3  18   8      618.14      651.85    105.80 o 
  -2  18   8     2702.09     2911.18    175.70 o 
  -1  18   8      720.00      681.72    104.81 o 
   0  18   8     1844.80     1690.90    184.96 o 
   1  18   8        2.93       77.51     52.05 o 
   2  18   8       12.62       43.72     52.18 o 
   3  18   8      304.41      355.15     69.01 o 
   4  18   8     1991.47     2211.16    149.13 o 
   5  18   8     1497.34     1276.45    129.83 o 
   6  18   8      988.27      914.78    120.62 o 
   7  18   8     1111.30     1096.79    130.15 o 
   8  18   8      122.35      123.02     80.71 o 
   9  18   8      139.17      103.06    124.36 o 
  -9  19   8     2413.10     2600.94    187.84 o 
  -8  19   8      240.86      243.26     91.72 o 
  -7  19   8      700.02      865.35     98.28 o 
  -6  19   8     4239.12     4202.42    187.21 o 
  -5  19   8      268.45      258.07     73.49 o 
  -4  19   8      120.83       92.08     83.41 o 
  -3  19   8       78.23      -34.52     67.29 o 
  -2  19   8      923.29      979.76    123.61 o 
  -1  19   8      321.50      202.05     83.14 o 
   0  19   8     4048.40     4154.43    208.94 o 
   1  19   8     1742.92     1688.17    119.96 o 
   2  19   8      192.23      432.39     76.12 o 
   3  19   8        1.54      -69.96     46.64 o 
   4  19   8     1050.34      927.82    119.77 o 
   5  19   8    22897.59    22059.12    723.24 o 
   6  19   8     1501.47     1697.53    151.45 o 
   7  19   8      583.39      617.13    113.68 o 
   8  19   8       22.06       20.67     76.38 o 
  -8  20   8      454.23      390.90    106.68 o 
  -7  20   8     1132.84     1127.72    141.89 o 
  -6  20   8      345.51      370.59     83.28 o 
  -5  20   8     3510.17     3725.77    171.58 o 
  -4  20   8      105.49      136.13     67.82 o 
  -3  20   8      483.56      715.98    120.87 o 
  -2  20   8     1166.81     1237.29    186.08 o 
  -1  20   8      223.42      266.26     95.84 o 
   0  20   8     6032.93     6162.20    261.88 o 
   1  20   8      188.06      257.77     72.79 o 
   2  20   8     2902.67     3237.38    152.56 o 
   3  20   8     2426.41     2549.89    244.42 o 
   4  20   8      922.16     1209.30    135.68 o 
   5  20   8     1374.22     1401.80    268.46 o 
   6  20   8      520.47      509.40    109.18 o 
   7  20   8     1666.58     1753.26    160.11 o 
  -7  21   8     1041.34      944.59    139.15 o 
  -6  21   8     3394.27     3354.14    169.56 o 
  -5  21   8      810.82      999.29    111.95 o 
  -4  21   8      580.38      899.37    107.86 o 
  -3  21   8     2694.60     3332.07    209.00 o 
  -2  21   8     6647.93     6874.94    425.59 o 
  -1  21   8      307.28      209.38     98.35 o 
   0  21   8       31.98      123.72     90.15 o 
   1  21   8      284.42      236.91     76.76 o 
   2  21   8       50.73       26.85     61.64 o 
   3  21   8      282.60      383.10     81.25 o 
   4  21   8      243.16      368.55     99.14 o 
   5  21   8      223.89      281.70     99.66 o 
   6  21   8      274.68      171.33     92.15 o 
  -6  22   8        1.40       42.69     73.32 o 
  -5  22   8     7069.94     8216.82    331.82 o 
  -4  22   8       16.97      -51.53     65.31 o 
  -3  22   8     4945.35     4691.41    247.09 o 
  -2  22   8    10181.26    10415.62    364.16 o 
  -1  22   8      351.57      311.85    101.91 o 
   0  22   8        3.34      100.62     88.14 o 
   1  22   8       74.17      231.74     76.68 o 
   2  22   8       28.60      -30.70     63.43 o 
   3  22   8      374.90      374.04     84.81 o 
   4  22   8      704.91      615.75    117.60 o 
   5  22   8      355.55      413.40    108.92 o 
  -5  23   8       35.98       18.02     73.50 o 
  -4  23   8     4533.50     4670.50    203.55 o 
  -3  23   8       10.00      282.12    109.42 o 
  -2  23   8     1699.30     2134.44    379.35 o 
  -1  23   8        3.20       12.93    136.25 o 
   0  23   8     4328.86     3795.58    533.79 o 
   1  23   8     2515.75     2349.12    150.57 o 
   2  23   8      348.14      193.77     80.74 o 
   3  23   8      106.51       90.85    188.10 o 
   4  23   8       32.33       17.76    125.70 o 
  -2  24   8       49.02      102.95     95.28 o 
  -1  24   8      397.20      436.99    124.16 o 
   0  24   8        0.13       -7.24     70.69 o 
   1  24   8      306.46      378.42     93.04 o 
   2  24   8       19.10       54.88     70.86 o 
 -11   0   9     4995.19     4821.14    252.30 o 
  -9   0   9     5244.92     5235.96    174.37 o 
  -7   0   9      168.20      632.55    100.11 o 
  -5   0   9     2488.57     2913.48    122.78 o 
  -3   0   9     5614.87     5417.46    104.99 o 
  -1   0   9    57388.25    61947.05   1241.76 o 
   1   0   9    20901.98    21378.51    391.02 o 
   3   0   9    18690.67    19508.57    469.14 o 
   5   0   9    34937.08    35325.04    608.98 o 
   7   0   9     1091.21      911.79    122.11 o 
   9   0   9      146.42      149.05     98.77 o 
  11   0   9     3660.62     3655.25    266.22 o 
  13   0   9      705.36      853.88    181.37 o 
 -12   1   9     3654.19     3328.50    157.19 o 
 -11   1   9        6.21      -49.69     59.93 o 
 -10   1   9     1253.81     1130.18     77.26 o 
  -9   1   9     5161.73     5388.25    126.25 o 
  -8   1   9     3086.40     3248.17    115.64 o 
  -7   1   9     3926.42     3912.51     92.58 o 
  -6   1   9    10381.99    10835.70    157.60 o 
  -5   1   9      444.83      334.26     27.04 o 
  -4   1   9     3567.61     3884.59     68.56 o 
  -3   1   9    29898.91    29122.06    359.15 o 
  -2   1   9       22.36       68.11     25.74 o 
  -1   1   9     8456.54     8282.04    153.87 o 
   0   1   9      811.12     1161.39     76.40 o 
   1   1   9    23741.51    22130.79    247.59 o 
   2   1   9      457.06      545.33     34.18 o 
   3   1   9      626.50      556.48    109.32 o 
   4   1   9     1875.87     1930.44     68.60 o 
   5   1   9     2466.19     2639.03     98.75 o 
   6   1   9     8521.43     8342.71    131.30 o 
   7   1   9     2270.99     2368.28    125.18 o 
   8   1   9     2017.34     2027.31    173.74 o 
   9   1   9      995.49     1334.37    118.22 o 
  10   1   9     5446.79     5446.59    218.24 o 
  11   1   9        8.94       -8.15     63.02 o 
  12   1   9     6018.48     5808.66    331.32 o 
  13   1   9      987.89     1018.59    135.71 o 
 -13   2   9      941.72      834.13    148.60 o 
 -12   2   9      134.81       65.18     61.18 o 
 -11   2   9     1752.93     1962.88    135.35 o 
 -10   2   9      167.11      113.29     46.08 o 
  -9   2   9    21246.34    21040.94    289.49 o 
  -8   2   9       18.08       37.08     29.55 o 
  -7   2   9     2571.77     2573.78     88.00 o 
  -6   2   9      410.12      567.08     37.91 o 
  -5   2   9     2795.10     2928.16     66.81 o 
  -4   2   9     2517.77     2283.23     82.55 o 
  -3   2   9      561.34      621.58     34.75 o 
  -2   2   9    12297.87    13374.20    406.06 o 
  -1   2   9     3819.17     3784.17     73.45 o 
   0   2   9    23025.03    21733.78    280.52 o 
   1   2   9     1039.58      759.41     34.91 o 
   2   2   9      754.19      771.74     54.30 o 
   3   2   9    32664.65    33126.18    422.47 o 
   4   2   9      560.13      747.40     58.22 o 
   5   2   9     8060.54     8240.43    160.36 o 
   6   2   9     3047.88     3005.26     71.39 o 
   7   2   9       16.84       55.59     33.55 o 
   8   2   9      796.00      737.71     88.40 o 
   9   2   9     4207.05     4200.03    183.31 o 
  10   2   9     5844.29     6158.03    231.26 o 
  11   2   9      428.96      362.61     91.51 o 
  12   2   9      732.83      713.34    116.34 o 
  13   2   9       47.82      -38.81     73.06 o 
 -13   3   9     1750.14     1727.51    188.10 o 
 -12   3   9      595.87      754.89    120.99 o 
 -11   3   9     1422.81     1385.36    105.70 o 
 -10   3   9     4046.74     3825.15    128.58 o 
  -9   3   9     4838.84     4573.20    116.82 o 
  -8   3   9     8651.50     8194.76    224.27 o 
  -7   3   9     2546.26     2397.02     89.23 o 
  -6   3   9    11344.68    10834.23    160.16 o 
  -5   3   9    16951.05    16925.89    209.86 o 
  -4   3   9     8364.37     8406.73    146.55 o 
  -3   3   9      125.83      172.64     29.89 o 
  -2   3   9    16211.13    18277.64    319.17 o 
  -1   3   9    11563.13    11067.42    178.88 o 
   0   3   9    29329.71    31031.30    379.78 o 
   1   3   9      550.62      644.18     33.17 o 
   2   3   9     8071.44     8249.02    114.81 o 
   3   3   9      413.00      744.35     42.04 o 
   4   3   9     6540.92     6404.23    134.92 o 
   5   3   9       60.39       72.98     30.07 o 
   6   3   9     1547.97     1396.06     49.67 o 
   7   3   9    28177.04    28530.68    429.78 o 
   8   3   9    18302.62    18846.21    405.38 o 
   9   3   9     4056.67     3984.42    178.55 o 
  10   3   9       72.76       86.73     66.20 o 
  11   3   9     1776.51     1713.49    141.72 o 
  12   3   9     1393.91     1284.59    137.70 o 
  13   3   9      275.77      399.57    138.95 o 
 -13   4   9     1240.29     1169.93    162.07 o 
 -12   4   9      935.03      868.32     98.72 o 
 -11   4   9     6611.74     6986.34    234.12 o 
 -10   4   9     9734.92     9179.82    202.36 o 
  -9   4   9       43.02       55.92     33.85 o 
  -8   4   9     1713.59     1711.97     85.20 o 
  -7   4   9    13557.79    13509.95    197.69 o 
  -6   4   9     7844.16     7724.22    131.15 o 
  -5   4   9     1779.56     1657.85     90.98 o 
  -4   4   9      178.57      276.80     31.52 o 
  -3   4   9     4535.56     5033.35    104.79 o 
  -2   4   9     8043.18     8349.32    241.08 o 
  -1   4   9    31637.20    31255.23    382.26 o 
   0   4   9     7554.69     8259.38    138.55 o 
   1   4   9    17790.12    16108.79    203.81 o 
   2   4   9     4600.78     5834.18     94.88 o 
   3   4   9    71465.88    72796.05    734.16 o 
   4   4   9    11675.50    11155.75    195.57 o 
   5   4   9     9109.60     9330.19    180.14 o 
   6   4   9     3209.87     3485.94    108.98 o 
   7   4   9     4306.61     4081.14    122.07 o 
   8   4   9     1608.67     1501.72    114.76 o 
   9   4   9      790.49      940.77    102.21 o 
  10   4   9     9998.21    10292.64    306.31 o 
  11   4   9      224.31      222.99     85.10 o 
  12   4   9      161.15       82.60     79.50 o 
  13   4   9      349.48      295.52    102.96 o 
 -13   5   9     1445.52     1428.97    175.53 o 
 -12   5   9        1.60      -22.44     56.61 o 
 -11   5   9     2702.26     2701.46    142.37 o 
 -10   5   9       59.20       53.32     41.03 o 
  -9   5   9      103.46      -15.05     56.13 o 
  -8   5   9     1710.55     1462.03     67.20 o 
  -7   5   9        2.86      -12.06     28.93 o 
  -6   5   9     8017.00     7970.64    163.07 o 
  -5   5   9      192.28      239.99     35.45 o 
  -4   5   9     1036.04     1420.44     67.93 o 
  -3   5   9     1202.93     1136.57     52.56 o 
  -2   5   9     5674.96     5931.46    149.71 o 
  -1   5   9      799.07      911.87     43.35 o 
   0   5   9    17457.44    17085.76    212.19 o 
   1   5   9     3652.54     3269.73     75.11 o 
   2   5   9     3439.14     3364.70     79.11 o 
   3   5   9    12837.03    12439.26    177.80 o 
   4   5   9     1680.10     1479.70     68.63 o 
   5   5   9      686.54      572.07    127.11 o 
   6   5   9      981.68      930.30     63.72 o 
   7   5   9      506.40      534.65     56.88 o 
   8   5   9       91.88      -44.73     50.76 o 
   9   5   9      554.43      296.19     82.16 o 
  10   5   9      813.46      628.99    101.12 o 
  11   5   9      665.99      794.98    112.46 o 
  12   5   9      163.08       13.05     72.59 o 
  13   5   9       62.55      172.07     89.66 o 
 -13   6   9      177.49      182.72    111.79 o 
 -12   6   9       19.64      -74.08     55.80 o 
 -11   6   9    13767.18    14477.35    337.99 o 
 -10   6   9      140.31      156.76     47.54 o 
  -9   6   9     1640.79     1950.62     91.11 o 
  -8   6   9    12688.21    12710.02    239.79 o 
  -7   6   9     4256.05     4430.56    125.34 o 
  -6   6   9    13998.19    13355.80    228.05 o 
  -5   6   9    24718.83    24491.70    341.92 o 
  -4   6   9    15329.70    15808.05    239.37 o 
  -3   6   9      178.33       90.95     63.30 o 
  -2   6   9     2523.73     2827.84    121.47 o 
  -1   6   9      714.80      733.15     59.14 o 
   0   6   9      110.57      237.67     26.49 o 
   1   6   9      879.51      962.41     43.77 o 
   2   6   9       88.67       53.97     23.36 o 
   3   6   9     8904.82     8344.70    159.25 o 
   4   6   9     3504.91     3843.17    108.72 o 
   5   6   9     3761.06     3536.37    109.64 o 
   6   6   9     1690.50     1655.87     84.75 o 
   7   6   9     1135.35     1020.50     72.11 o 
   8   6   9    10549.20    10273.71    219.99 o 
   9   6   9      450.70      408.72     99.66 o 
  10   6   9      280.39      134.04     74.95 o 
  11   6   9      565.35      577.21    140.29 o 
  12   6   9       40.97      -27.67     73.30 o 
  13   6   9       90.61       92.83     90.88 o 
 -13   7   9      968.13     1081.94    167.00 o 
 -12   7   9      141.16      309.32    114.48 o 
 -11   7   9     5876.23     5263.34    280.59 o 
 -10   7   9     3327.49     3321.02    154.53 o 
  -9   7   9     3386.04     3930.71    185.01 o 
  -8   7   9      259.53      275.20     82.38 o 
  -7   7   9      953.33      781.06     61.72 o 
  -6   7   9    15408.45    14894.06    364.61 o 
  -5   7   9    14026.51    14216.35    232.36 o 
  -4   7   9       61.21       43.31     23.70 o 
  -3   7   9      645.58      689.23     48.59 o 
  -2   7   9    13635.25    13610.16    195.10 o 
  -1   7   9      188.85      237.95     46.59 o 
   0   7   9    36532.25    35434.07    388.51 o 
   1   7   9     9444.73     8837.05    138.77 o 
   2   7   9    27435.80    25579.79    303.94 o 
   3   7   9    14586.49    16038.02    250.75 o 
   4   7   9        2.97        1.06     27.09 o 
   5   7   9    15888.52    14951.53    260.55 o 
   6   7   9     6117.63     5655.80    208.69 o 
   7   7   9     1591.39     1462.12     85.62 o 
   8   7   9     3946.39     4444.80    211.92 o 
   9   7   9     3268.06     3263.01    169.00 o 
  10   7   9      927.64      884.60    111.72 o 
  11   7   9       88.06       67.65     76.13 o 
  12   7   9       53.90       10.34     77.22 o 
  13   7   9       92.20       51.29     79.00 o 
 -13   8   9     3993.97     4143.24    282.83 o 
 -12   8   9      459.63      705.28    136.03 o 
 -11   8   9       99.18      -30.98     74.97 o 
 -10   8   9     4590.72     3646.70    366.11 o 
  -9   8   9      238.95      284.82     51.54 o 
  -8   8   9     5213.52     5096.36    140.91 o 
  -7   8   9     4215.39     4225.63    108.65 o 
  -6   8   9     7693.49     7125.55    140.38 o 
  -5   8   9      921.84      835.24     51.26 o 
  -4   8   9      133.31       86.07     25.25 o 
  -3   8   9    11186.76    10145.22    164.78 o 
  -2   8   9     1980.66     2024.98     66.59 o 
  -1   8   9      706.50      994.95     48.34 o 
   0   8   9    23585.28    21905.59    268.36 o 
   1   8   9    10436.94    10591.98    143.29 o 
   2   8   9    11827.88    12304.90    178.35 o 
   3   8   9    12893.50    12641.09    213.66 o 
   4   8   9      514.66      462.33     49.93 o 
   5   8   9    25916.76    24797.01    609.21 o 
   6   8   9      192.51      302.33     70.11 o 
   7   8   9     2382.39     2390.22    106.66 o 
   8   8   9      590.48      711.30     91.80 o 
   9   8   9      551.55      693.85    146.58 o 
  10   8   9     2785.29     2659.97    167.69 o 
  11   8   9      939.08      948.06    124.60 o 
  12   8   9       82.80       -2.53     77.08 o 
  13   8   9      701.70      692.04    126.65 o 
 -13   9   9       84.80      140.52    112.23 o 
 -12   9   9     1822.33     2134.25    206.51 o 
 -11   9   9     5753.36     6740.79    329.07 o 
 -10   9   9     2880.67     2873.20    146.34 o 
  -9   9   9       80.83       78.84     41.70 o 
  -8   9   9     7181.93     7584.02    197.16 o 
  -7   9   9     1318.67     1363.53     66.86 o 
  -6   9   9    22965.92    21974.88    266.59 o 
  -5   9   9      215.75      237.28     37.30 o 
  -4   9   9     1068.74     1140.52     69.08 o 
  -3   9   9     1054.77     1279.98     68.30 o 
  -2   9   9     1858.14     1810.57     65.23 o 
  -1   9   9     3015.99     2957.35     78.84 o 
   0   9   9      753.06      777.25     39.17 o 
   1   9   9     4121.52     4240.35     83.90 o 
   2   9   9     6669.32     6467.20    119.35 o 
   3   9   9      247.46      487.97     50.27 o 
   4   9   9     1466.78     1681.66     78.28 o 
   5   9   9     4342.64     4019.87    119.25 o 
   6   9   9       27.78       21.17     47.93 o 
   7   9   9      203.90      199.64     62.44 o 
   8   9   9     1088.26      974.34     81.39 o 
   9   9   9     4312.90     4633.48    205.31 o 
  10   9   9      500.20      491.65    101.66 o 
  11   9   9      378.09      379.35    103.51 o 
  12   9   9     1773.97     1763.31    161.56 o 
 -13  10   9       33.53       98.77    110.89 o 
 -12  10   9      765.63      725.03    149.05 o 
 -11  10   9        3.23      -28.28     85.75 o 
 -10  10   9      362.43      376.66    105.50 o 
  -9  10   9     7669.25     7363.70    223.75 o 
  -8  10   9      416.17      534.54     59.55 o 
  -7  10   9     2199.73     2216.99     85.70 o 
  -6  10   9     3464.72     3501.87     91.09 o 
  -5  10   9      426.09      475.20     44.58 o 
  -4  10   9     5362.60     5604.96    108.21 o 
  -3  10   9    25872.33    25197.19    372.44 o 
  -2  10   9     9299.99     9742.65    203.79 o 
  -1  10   9      167.89      252.75     66.94 o 
   0  10   9     3442.17     3706.11     88.91 o 
   1  10   9    25532.33    24865.92    272.76 o 
   2  10   9     8262.67     7536.51    119.97 o 
   3  10   9    38400.80    37175.27    426.09 o 
   4  10   9        1.00       94.84     39.55 o 
   5  10   9      173.05      189.68     56.14 o 
   6  10   9     1035.07      919.88    123.23 o 
   7  10   9    12651.35    12152.95    310.11 o 
   8  10   9     1876.73     1856.41    178.68 o 
   9  10   9      404.78      755.11    152.64 o 
  10  10   9      429.31      440.41    139.17 o 
  11  10   9       35.75       78.12    115.38 o 
  12  10   9       33.86       73.72     82.55 o 
 -13  11   9     5166.35     5068.50    323.68 o 
 -12  11   9        1.58       68.69     99.66 o 
 -11  11   9      290.74      238.39    108.64 o 
 -10  11   9      379.37      401.35    114.93 o 
  -9  11   9       65.55       30.07     50.76 o 
  -8  11   9     6167.41     6071.81    268.53 o 
  -7  11   9     2121.99     1995.30     84.23 o 
  -6  11   9      247.61      201.52     41.23 o 
  -5  11   9     4202.39     3795.70     93.09 o 
  -4  11   9      308.20      315.30     40.46 o 
  -3  11   9     1120.22     1214.05     66.23 o 
  -2  11   9     3132.44     3161.88     87.29 o 
  -1  11   9      321.12      373.21     37.05 o 
   0  11   9      409.38      443.23     62.78 o 
   1  11   9     4276.67     4451.72     92.30 o 
   2  11   9     4662.24     4391.50     88.58 o 
   3  11   9     5152.35     4957.22    108.39 o 
   4  11   9     5669.08     5684.88    118.40 o 
   5  11   9    20239.90    18687.20    575.31 o 
   6  11   9    24090.71    23764.55    686.87 o 
   7  11   9     3453.01     3058.27    154.87 o 
   8  11   9      985.50      975.71    167.90 o 
   9  11   9    10521.61    10569.33    460.16 o 
  10  11   9      158.49      324.13    135.58 o 
  11  11   9      994.22      919.87    184.51 o 
  12  11   9       40.21      -16.61    116.72 o 
 -12  12   9      152.37      171.94    105.95 o 
 -11  12   9      262.19      225.82    113.58 o 
 -10  12   9      559.12      837.72    138.27 o 
  -9  12   9       25.44       25.98     53.37 o 
  -8  12   9      824.32      847.55     64.44 o 
  -7  12   9       85.37       19.62     34.55 o 
  -6  12   9      473.71      487.98     50.90 o 
  -5  12   9        4.19       39.09     33.07 o 
  -4  12   9     6960.40     6475.53    135.77 o 
  -3  12   9     2062.48     2060.48     75.22 o 
  -2  12   9        4.46       40.52     28.07 o 
  -1  12   9       92.46      138.27     30.78 o 
   0  12   9     6116.49     5743.50    114.06 o 
   1  12   9      323.55      354.48     58.14 o 
   2  12   9      314.25      426.14     67.42 o 
   3  12   9     6426.17     6048.19    135.96 o 
   4  12   9     1927.74     1927.31     95.09 o 
   5  12   9    10687.67     9964.22    347.70 o 
   6  12   9     1171.94      997.48     99.18 o 
   7  12   9     4373.23     4378.68    186.99 o 
   8  12   9      858.60      553.99     93.38 o 
   9  12   9       15.08       37.15     64.47 o 
  10  12   9     5454.82     6072.77    363.64 o 
  11  12   9      299.83      642.88    176.88 o 
  12  12   9       92.97        4.04    113.58 o 
 -12  13   9     1509.65     1650.29    204.27 o 
 -11  13   9     1932.84     2133.35    210.55 o 
 -10  13   9       32.30       86.20     99.22 o 
  -9  13   9       49.93       26.14     84.40 o 
  -8  13   9      220.07      194.40     57.74 o 
  -7  13   9    10598.77    10589.39    241.75 o 
  -6  13   9     3703.70     3644.11    136.88 o 
  -5  13   9      836.92      789.78     66.61 o 
  -4  13   9       20.26       88.81     41.87 o 
  -3  13   9     2177.75     2240.90     80.25 o 
  -2  13   9     1185.58     1145.66     70.24 o 
  -1  13   9     5616.79     5467.45    149.22 o 
   0  13   9     4316.05     4535.96    136.50 o 
   1  13   9     5400.39     5565.90    130.76 o 
   2  13   9     2944.12     3173.68    102.79 o 
   3  13   9      893.95      998.17     87.34 o 
   4  13   9      484.78      407.11     57.58 o 
   5  13   9       34.71       49.43     57.24 o 
   6  13   9     2205.08     2174.76    185.86 o 
   7  13   9      445.04      613.62     91.17 o 
   8  13   9     7593.42     7521.69    259.44 o 
   9  13   9       14.57       47.56     74.52 o 
  10  13   9       66.79      -10.77    108.64 o 
  11  13   9       36.04       86.64    123.01 o 
 -12  14   9      585.70      634.35    158.92 o 
 -11  14   9       26.90       56.12     99.66 o 
 -10  14   9      923.76     1055.00    161.62 o 
  -9  14   9       32.45      172.01     75.55 o 
  -8  14   9       31.23       20.78     51.03 o 
  -7  14   9     2675.99     2691.52    126.53 o 
  -6  14   9     2439.13     2581.92    119.87 o 
  -5  14   9        3.37       69.97     45.83 o 
  -4  14   9    13661.73    13731.90    262.62 o 
  -3  14   9       32.42       29.57     40.25 o 
  -2  14   9      367.58      446.60     86.11 o 
  -1  14   9    11172.94    10878.88    225.45 o 
   0  14   9      122.20      148.76     65.77 o 
   1  14   9    15938.91    15222.75    242.47 o 
   2  14   9      871.54      986.96     65.82 o 
   3  14   9     9495.97     9168.78    179.66 o 
   4  14   9      747.49      802.53     72.60 o 
   5  14   9     1729.54     1739.42    126.60 o 
   6  14   9     1285.42     1114.37    151.74 o 
   7  14   9     1181.21     1057.97    110.40 o 
   8  14   9      836.38      902.56    111.19 o 
   9  14   9     1482.67     1625.26    142.21 o 
  10  14   9       56.84      172.84    120.76 o 
  11  14   9     1965.88     2305.74    266.22 o 
 -11  15   9        1.13       72.73    106.40 o 
 -10  15   9      407.01      327.73     90.75 o 
  -9  15   9     3303.73     3418.46    252.75 o 
  -8  15   9    11379.00    11565.03    269.66 o 
  -7  15   9      961.92     1239.75    111.37 o 
  -6  15   9      829.83      868.18     84.76 o 
  -5  15   9     6827.54     6431.98    190.55 o 
  -4  15   9      421.17      413.78    103.03 o 
  -3  15   9      882.80      913.95    106.52 o 
  -2  15   9    17028.53    16411.06    472.28 o 
  -1  15   9     6379.33     6636.78    172.62 o 
   0  15   9        5.14       52.86     43.95 o 
   1  15   9     3200.14     3322.27    107.30 o 
   2  15   9     2664.58     2636.53     97.80 o 
   3  15   9     1259.16     1413.69     77.98 o 
   4  15   9      257.78      197.70     44.83 o 
   5  15   9        0.52      -74.51     49.67 o 
   6  15   9        1.24       43.02     59.66 o 
   7  15   9      874.63      729.15    109.32 o 
   8  15   9      720.15      900.17    287.77 o 
   9  15   9       20.43      109.48     77.67 o 
  10  15   9      436.76      490.69    153.09 o 
 -11  16   9       79.57      184.51    119.87 o 
 -10  16   9      480.22      314.93     93.26 o 
  -9  16   9      299.71      385.73    136.25 o 
  -8  16   9     1130.28     1022.85    177.78 o 
  -7  16   9      137.14      181.55     65.28 o 
  -6  16   9     9610.20     9118.48    281.71 o 
  -5  16   9       13.69      104.08     71.34 o 
  -4  16   9      195.51      221.35     77.22 o 
  -3  16   9      536.94      729.92    256.34 o 
  -2  16   9     7780.56     7672.25    266.02 o 
  -1  16   9     1993.23     1934.25    140.95 o 
   0  16   9     6317.44     7050.04    250.14 o 
   1  16   9     1158.60      980.45     66.92 o 
   2  16   9      184.32      291.15     56.12 o 
   3  16   9        5.88      128.63     42.97 o 
   4  16   9     1398.36     1369.99     79.23 o 
   5  16   9     1122.55      829.89    123.23 o 
   6  16   9      297.19      348.59     84.92 o 
   7  16   9     2822.87     2739.66    188.10 o 
   8  16   9     1304.30     1406.61    136.85 o 
   9  16   9      219.09      194.04    120.99 o 
  10  16   9     1511.86     1266.45    211.90 o 
 -10  17   9      746.01      613.38    112.37 o 
  -9  17   9      277.79      175.33     86.40 o 
  -8  17   9     4153.74     3640.14    199.14 o 
  -7  17   9      612.84      698.64     97.54 o 
  -6  17   9     1107.75     1152.10    100.38 o 
  -5  17   9      369.92      334.22     69.86 o 
  -4  17   9     4076.30     4106.98    394.62 o 
  -3  17   9     1388.65     1225.71    187.43 o 
  -2  17   9     2353.06     2950.32    173.31 o 
  -1  17   9     2430.51     2033.32    147.12 o 
   0  17   9     1156.95     1256.48    176.21 o 
   1  17   9      693.44      747.45    104.96 o 
   2  17   9     2315.68     2440.19    134.02 o 
   3  17   9     7005.03     6624.70    194.43 o 
   4  17   9       41.75       71.20     43.02 o 
   5  17   9       76.73      121.05     71.69 o 
   6  17   9     1863.36     1927.18    287.32 o 
   7  17   9       59.85       61.62     75.94 o 
   8  17   9      131.10      199.57     88.04 o 
   9  17   9     1717.58     1713.03    154.84 o 
  -9  18   9       70.40      100.84     76.27 o 
  -8  18   9     2895.58     2655.97    221.10 o 
  -7  18   9      331.44      404.57    111.23 o 
  -6  18   9      198.28      126.74     62.66 o 
  -5  18   9     1255.67     1244.10    103.83 o 
  -4  18   9     4328.93     4548.10    225.59 o 
  -3  18   9     1418.51     1285.34    131.73 o 
  -2  18   9     5068.44     5091.33    231.26 o 
  -1  18   9     1002.06     1083.42    120.87 o 
   0  18   9        3.15      -10.23     62.88 o 
   1  18   9      718.51      732.01     98.46 o 
   2  18   9     4883.68     4463.71    164.64 o 
   3  18   9     1398.90     1295.99    123.89 o 
   4  18   9     3011.57     2962.79    175.27 o 
   5  18   9     2241.09     2055.08    156.20 o 
   6  18   9     1018.11      884.96    121.68 o 
   7  18   9      222.69      110.71     77.95 o 
   8  18   9     1043.69     1180.78    135.18 o 
   9  18   9      407.73      287.61     98.67 o 
  -9  19   9       14.31        1.48    131.31 o 
  -8  19   9      895.77     1084.38    137.44 o 
  -7  19   9       17.30        2.22     59.40 o 
  -6  19   9      604.39      722.71     96.08 o 
  -5  19   9     2579.73     2514.34    156.33 o 
  -4  19   9        7.52       -4.60     75.54 o 
  -3  19   9     1076.59     1193.73    137.00 o 
  -2  19   9        0.93      -60.81     68.53 o 
  -1  19   9      236.30      271.81     97.19 o 
   0  19   9     4694.77     4782.15    227.10 o 
   1  19   9     4017.31     4151.02    165.22 o 
   2  19   9     1192.63     1284.31    103.90 o 
   3  19   9     3042.31     3309.05    150.12 o 
   4  19   9     1162.30     1141.34    128.68 o 
   5  19   9     1006.70      942.32    166.11 o 
   6  19   9       79.08       16.55     75.95 o 
   7  19   9     2488.69     2626.19    215.27 o 
   8  19   9     4488.94     4764.34    245.12 o 
  -8  20   9      498.19      498.92    159.82 o 
  -7  20   9      365.18      439.91    125.25 o 
  -6  20   9       29.29        0.90     63.93 o 
  -5  20   9     2905.43     3452.98    170.24 o 
  -4  20   9      112.44      248.17     92.68 o 
  -3  20   9     9088.35     9137.98    330.58 o 
  -2  20   9     2242.57     2534.44    185.39 o 
  -1  20   9      834.50      885.97    126.75 o 
   0  20   9      210.03      178.32     85.41 o 
   1  20   9      297.76      378.35     77.73 o 
   2  20   9      186.55      164.52     96.98 o 
   3  20   9     8729.03     8332.65    239.29 o 
   4  20   9     1079.11     1356.26    281.48 o 
   5  20   9     1501.91     1447.47    209.65 o 
   6  20   9        0.52       16.16    112.23 o 
   7  20   9       43.03       59.29     81.18 o 
  -7  21   9      825.50      939.18    139.93 o 
  -6  21   9       73.79       34.70     66.96 o 
  -5  21   9     1157.86     1272.00    128.42 o 
  -4  21   9     4084.78     4096.15    182.78 o 
  -3  21   9     1671.75     1784.29    168.88 o 
  -2  21   9      707.47      794.52    171.72 o 
  -1  21   9      145.58      155.74     90.05 o 
   0  21   9     3547.46     3712.13    277.89 o 
   1  21   9      736.50      777.36     98.46 o 
   2  21   9        1.14      -67.20     57.40 o 
   3  21   9     1365.22     1419.00    116.17 o 
   4  21   9     3117.90     3061.48    194.49 o 
   5  21   9     1428.07     1514.56    153.86 o 
   6  21   9       11.75       -0.59     79.54 o 
  -6  22   9      101.73      -16.99     67.66 o 
  -5  22   9       68.74      201.48     79.87 o 
  -4  22   9     3730.56     3620.40    217.70 o 
  -3  22   9     1045.69     1265.98    155.36 o 
  -2  22   9     1928.76     2118.96    280.59 o 
  -1  22   9       93.37      115.18    140.07 o 
   0  22   9     2073.72     2566.87    154.38 o 
   1  22   9     8880.25     8632.84    260.07 o 
   2  22   9        8.31       10.37     66.88 o 
   3  22   9      396.61      327.58     83.78 o 
   4  22   9      105.02      111.73     85.21 o 
   5  22   9      315.03      284.10    102.29 o 
  -4  23   9      548.02      636.28    108.92 o 
  -3  23   9      740.74      632.83    134.20 o 
  -2  23   9     2094.54     2252.04    259.93 o 
  -1  23   9     1170.92     1591.04    167.60 o 
   0  23   9     1103.27      953.69    112.78 o 
   1  23   9      533.13      619.78     98.85 o 
   2  23   9     1545.15     1325.06    124.29 o 
   3  23   9     2085.66     2138.59    282.61 o 
  -1  24   9      683.94      605.23    169.92 o 
   0  24   9      232.64      277.95     87.02 o 
   1  24   9      537.28      696.22    106.97 o 
 -10   0  10     7346.30     7089.72    219.82 o 
  -8   0  10    37374.63    36489.98    597.20 o 
  -6   0  10    12966.83    12368.09    243.78 o 
  -4   0  10    36205.82    39448.59    570.15 o 
  -2   0  10      288.49      476.77     72.28 o 
   0   0  10     1624.20     1869.77     63.63 o 
   2   0  10     3222.96     3067.23    104.51 o 
   4   0  10    14215.90    14228.62    396.86 o 
   6   0  10     6882.00     6234.39    160.37 o 
   8   0  10    13549.85    13224.79    459.26 o 
  10   0  10     3482.41     3284.87    244.67 o 
  12   0  10       34.94      -92.93     92.03 o 
 -11   1  10     2704.16     2347.22    130.04 o 
 -10   1  10       44.24      -27.57     35.55 o 
  -9   1  10    14156.07    13880.15    265.67 o 
  -8   1  10       77.28       40.23     30.95 o 
  -7   1  10     7710.44     7553.69    133.10 o 
  -6   1  10     9405.29     9122.86    150.79 o 
  -5   1  10       19.25       19.02     17.42 o 
  -4   1  10     6068.57     5480.68    102.38 o 
  -3   1  10    11957.26    11344.54    166.96 o 
  -2   1  10      140.64      120.27     36.96 o 
  -1   1  10       14.48       77.88     17.41 o 
   0   1  10       19.02       42.52     15.58 o 
   1   1  10     6164.78     5441.43    137.85 o 
   2   1  10    49692.79    49638.89    510.22 o 
   3   1  10     2156.12     2129.11     73.82 o 
   4   1  10     3024.59     2685.90     84.72 o 
   5   1  10     1112.42     1136.53     48.98 o 
   6   1  10     2382.40     2264.78     65.74 o 
   7   1  10     3130.31     3259.93    147.45 o 
   8   1  10        6.21      -32.04     51.46 o 
   9   1  10      770.91      620.32    156.90 o 
  10   1  10     1219.42      995.06    113.48 o 
  11   1  10     2720.87     2427.18    164.91 o 
  12   1  10     1223.68      925.14    125.53 o 
  13   1  10       12.54      -45.17     75.28 o 
 -11   2  10     4308.56     4228.05    235.02 o 
 -10   2  10    11703.62    11491.02    231.92 o 
  -9   2  10     4524.69     4606.51    116.40 o 
  -8   2  10     8525.33     8140.99    149.03 o 
  -7   2  10     2287.14     2414.14     74.47 o 
  -6   2  10     1264.34     1312.21    104.13 o 
  -5   2  10       12.34       55.16     33.18 o 
  -4   2  10    17711.53    18463.37    256.84 o 
  -3   2  10     4241.65     4443.84     89.26 o 
  -2   2  10     1038.18     1077.97     97.64 o 
  -1   2  10    22743.19    24278.57    306.44 o 
   0   2  10    12302.60    12264.62    197.37 o 
   1   2  10      326.44      529.91     31.49 o 
   2   2  10    78158.43    78936.70    775.16 o 
   3   2  10    11560.85    10665.23    157.89 o 
   4   2  10     4637.31     4427.23    186.28 o 
   5   2  10     1622.33     1487.91     68.78 o 
   6   2  10     8541.07     8367.11    136.52 o 
   7   2  10     7532.97     6942.25    167.16 o 
   8   2  10       17.44      -39.51     48.10 o 
   9   2  10     9758.73     9346.35    278.24 o 
  10   2  10      249.13      286.23     81.73 o 
  11   2  10     2139.07     2028.33    153.80 o 
  12   2  10      429.10      483.50    105.42 o 
  13   2  10       77.53      -72.15    109.54 o 
 -11   3  10     6009.37     6132.06    200.73 o 
 -10   3  10     4394.63     4296.10    120.20 o 
  -9   3  10      428.42      371.73     46.44 o 
  -8   3  10    14595.64    14123.54    233.86 o 
  -7   3  10     4249.62     4255.31    169.46 o 
  -6   3  10      698.20      522.94     38.68 o 
  -5   3  10     2716.79     3152.22    154.86 o 
  -4   3  10     3381.54     3803.54    160.34 o 
  -3   3  10     7670.28     7651.62    181.04 o 
  -2   3  10      480.25      571.35     42.82 o 
  -1   3  10    32137.21    34184.86    414.30 o 
   0   3  10     4790.73     5290.69    111.20 o 
   1   3  10     5142.91     5818.67    116.94 o 
   2   3  10    22310.57    23861.03    282.65 o 
   3   3  10    24595.54    24689.99    293.62 o 
   4   3  10     2686.63     3009.62    149.19 o 
   5   3  10     1417.70     1797.50     77.18 o 
   6   3  10    10945.11    11143.02    171.52 o 
   7   3  10      316.11      297.77     46.40 o 
   8   3  10     2704.08     2997.99    150.28 o 
   9   3  10      758.67      758.97     96.40 o 
  10   3  10     7440.21     7578.31    386.31 o 
  11   3  10     3578.35     3333.26    185.04 o 
  12   3  10     3168.66     3445.27    198.13 o 
  13   3  10     1630.73     1576.27    168.80 o 
 -12   4  10     3137.00     3051.88    222.22 o 
 -11   4  10      509.50      624.90    151.52 o 
 -10   4  10    10803.09    10468.71    267.94 o 
  -9   4  10      783.14      846.10     58.09 o 
  -8   4  10      329.99      417.21     49.05 o 
  -7   4  10     2408.02     2229.98     82.29 o 
  -6   4  10    32027.59    31632.85    425.02 o 
  -5   4  10     5962.71     6208.91    131.60 o 
  -4   4  10     7397.18     7636.17    142.25 o 
  -3   4  10      263.73      336.44     32.70 o 
  -2   4  10     2427.17     2475.91    152.19 o 
  -1   4  10    11600.76    11483.90    173.85 o 
   0   4  10      219.44      332.96     32.42 o 
   1   4  10    22217.12    22719.33    305.10 o 
   2   4  10    38320.59    37537.74    367.05 o 
   3   4  10     1592.69     1738.03     62.16 o 
   4   4  10    17835.30    17783.73    274.31 o 
   5   4  10      992.41      980.45     74.28 o 
   6   4  10      617.70      639.16     56.32 o 
   7   4  10      183.73      183.47     43.34 o 
   8   4  10     3564.67     3584.98    165.07 o 
   9   4  10     1949.57     1753.71    151.52 o 
  10   4  10     1286.00     1086.18    117.50 o 
  11   4  10        0.59        2.45     69.03 o 
  12   4  10       12.64      -37.33     71.49 o 
  13   4  10     1577.73     1553.60    156.97 o 
 -12   5  10     3448.03     3406.98    234.79 o 
 -11   5  10      838.72      896.00    194.61 o 
 -10   5  10      219.83      312.73     52.72 o 
  -9   5  10      875.36      932.03     72.07 o 
  -8   5  10        0.10        7.41     33.91 o 
  -7   5  10      255.45      177.26     40.66 o 
  -6   5  10    18344.05    18554.64    347.09 o 
  -5   5  10    11848.81    11173.33    194.12 o 
  -4   5  10     1581.30     1702.55     66.00 o 
  -3   5  10       11.63      141.75     40.00 o 
  -2   5  10     2187.02     1975.66     87.36 o 
  -1   5  10      386.74      782.93     42.87 o 
   0   5  10     4319.26     4298.90     86.56 o 
   1   5  10    11748.62    11348.78    163.27 o 
   2   5  10     4041.83     4038.40    139.84 o 
   3   5  10    17647.88    16444.54    219.64 o 
   4   5  10     3335.77     3556.71     92.79 o 
   5   5  10     1726.11     1673.60     77.36 o 
   6   5  10     3461.69     3570.93    116.30 o 
   7   5  10     6400.04     6487.26    161.86 o 
   8   5  10     9264.21     9320.28    271.09 o 
   9   5  10     3433.80     3588.45    207.18 o 
  10   5  10      106.47       34.73     67.13 o 
  11   5  10      772.03      669.12    114.03 o 
  12   5  10       61.24      175.72     85.65 o 
  13   5  10     1444.08     1466.16    155.98 o 
 -12   6  10     3329.69     3117.87    228.96 o 
 -11   6  10     3215.16     3788.13    235.24 o 
 -10   6  10     3913.07     4099.29    230.98 o 
  -9   6  10       30.22       43.99     38.12 o 
  -8   6  10     9423.91     9376.24    307.23 o 
  -7   6  10      143.12      137.18     39.32 o 
  -6   6  10      338.02      465.75     48.78 o 
  -5   6  10     9719.63     9397.45    176.07 o 
  -4   6  10       36.19       36.19     30.20 o 
  -3   6  10     6118.55     6659.13    170.78 o 
  -2   6  10     1490.73     1724.79     83.44 o 
  -1   6  10       46.23        1.98     25.85 o 
   0   6  10      625.68      705.38     49.79 o 
   1   6  10     6873.23     6963.33    120.75 o 
   2   6  10    35276.36    34865.07    417.06 o 
   3   6  10    22403.32    21724.30    591.99 o 
   4   6  10    19591.41    19230.14    281.10 o 
   5   6  10        2.66      -22.77     28.91 o 
   6   6  10    13133.73    12683.28    238.62 o 
   7   6  10      219.36      388.11     79.41 o 
   8   6  10     6555.07     6730.81    290.01 o 
   9   6  10      746.54      711.01    143.66 o 
  10   6  10      137.62       88.76     74.25 o 
  11   6  10      666.22      583.69    105.81 o 
  12   6  10     3261.60     3097.13    196.35 o 
  13   6  10     1800.97     1642.48    166.78 o 
 -12   7  10       90.12       16.61     92.03 o 
 -11   7  10     1185.03     1778.69    172.84 o 
 -10   7  10     5506.83     5381.72    193.51 o 
  -9   7  10     2106.80     2033.34    118.13 o 
  -8   7  10     1689.66     1787.08    142.08 o 
  -7   7  10      121.28      152.59     41.07 o 
  -6   7  10     9600.23     9290.63    184.91 o 
  -5   7  10    12574.17    12442.81    214.68 o 
  -4   7  10      353.21      339.12     38.90 o 
  -3   7  10        5.66       56.01     28.91 o 
  -2   7  10     5129.09     5053.19    121.38 o 
  -1   7  10    18612.46    18482.99    336.22 o 
   0   7  10     9867.76     8360.63    134.47 o 
   1   7  10    12671.38    13801.27    192.20 o 
   2   7  10    21524.84    21162.29    266.86 o 
   3   7  10      175.35      244.11     38.60 o 
   4   7  10       11.28       31.87     32.03 o 
   5   7  10     1274.33     1135.42     72.45 o 
   6   7  10       81.20       64.96     44.79 o 
   7   7  10      891.83      719.58     73.74 o 
   8   7  10     4570.35     4687.77    186.88 o 
   9   7  10     1362.30     1499.67    153.99 o 
  10   7  10       11.26       14.26     65.17 o 
  11   7  10      851.76     1067.74    191.25 o 
  12   7  10      111.66       65.21     81.10 o 
  13   7  10      272.03      127.73     90.45 o 
 -12   8  10     2201.23     2400.02    211.90 o 
 -11   8  10     5374.82     5468.95    289.56 o 
 -10   8  10       12.86       95.67     57.33 o 
  -9   8  10      958.92     1007.21     74.79 o 
  -8   8  10     5794.00     5563.52    132.49 o 
  -7   8  10     6011.23     5744.42    192.19 o 
  -6   8  10     4887.00     4938.94    115.46 o 
  -5   8  10      646.82      724.08     55.29 o 
  -4   8  10      207.66      194.58     32.76 o 
  -3   8  10    24539.68    23285.24    395.17 o 
  -2   8  10      409.98      381.85     41.49 o 
  -1   8  10    18942.34    17827.69    271.51 o 
   0   8  10      106.95      169.67     28.57 o 
   1   8  10     3551.10     3636.81     85.93 o 
   2   8  10     2754.97     2618.35     82.42 o 
   3   8  10     2909.77     2622.21     89.61 o 
   4   8  10        2.97        7.23     32.23 o 
   5   8  10    18018.44    17099.84    304.28 o 
   6   8  10    11055.57    10902.97    226.24 o 
   7   8  10      361.13      349.65     58.47 o 
   8   8  10     4109.07     4082.36    142.96 o 
   9   8  10     2921.49     2637.97    196.63 o 
  10   8  10     3820.17     3976.10    198.85 o 
  11   8  10       69.54      -26.93     71.18 o 
  12   8  10      603.52      497.28    115.29 o 
 -12   9  10      149.23        3.14     90.69 o 
 -11   9  10     2298.59     2461.52    201.12 o 
 -10   9  10     1564.56     1711.96    125.25 o 
  -9   9  10     7532.44     7933.67    191.31 o 
  -8   9  10      823.78      842.50     68.20 o 
  -7   9  10       34.06      -12.37     30.30 o 
  -6   9  10      883.81      921.93     63.27 o 
  -5   9  10     6292.26     6125.88    127.89 o 
  -4   9  10     5860.32     5788.62    111.04 o 
  -3   9  10    23790.38    22750.68    297.71 o 
  -2   9  10      597.87      504.63     42.51 o 
  -1   9  10      426.66      356.90     37.32 o 
   0   9  10     5442.52     5637.57    113.79 o 
   1   9  10      148.04      227.14     28.87 o 
   2   9  10     2968.09     2944.24     94.51 o 
   3   9  10     1453.73     1497.78     64.62 o 
   4   9  10      453.15      411.84     49.58 o 
   5   9  10     8868.43     7955.96    175.51 o 
   6   9  10       32.43      -37.91     46.23 o 
   7   9  10     8709.23     8992.93    257.06 o 
   8   9  10     2971.28     2911.92    126.59 o 
   9   9  10      226.93      133.03     90.46 o 
  10   9  10      205.01      273.30     88.71 o 
  11   9  10       22.60      106.74     82.42 o 
  12   9  10      912.75     1178.53    144.91 o 
 -12  10  10     2863.49     2659.06    227.61 o 
 -11  10  10       10.46     -107.74     71.83 o 
 -10  10  10      907.83     1095.17    101.55 o 
  -9  10  10     3492.91     3542.11    225.91 o 
  -8  10  10      151.51      138.12     47.61 o 
  -7  10  10      325.07      387.04     46.26 o 
  -6  10  10     3683.42     3440.02     92.10 o 
  -5  10  10     4056.09     4099.44     96.63 o 
  -4  10  10     1440.01     1441.50     58.77 o 
  -3  10  10    12680.30    11767.80    218.38 o 
  -2  10  10        3.25       32.32     27.84 o 
  -1  10  10    25809.52    25400.21    318.36 o 
   0  10  10     1370.63     1359.17     52.78 o 
   1  10  10     5944.98     6376.11    109.73 o 
   2  10  10    10223.46    10143.99    148.20 o 
   3  10  10     2898.83     3052.72     88.72 o 
   4  10  10     2992.41     3139.43    104.05 o 
   5  10  10      892.03      798.08     64.42 o 
   6  10  10     9830.82     9930.32    216.65 o 
   7  10  10     3004.27     3138.87    154.58 o 
   8  10  10     1066.06     1328.49    113.94 o 
   9  10  10     2001.61     1934.47    206.96 o 
  10  10  10     1328.13     1553.32    205.61 o 
  11  10  10     1871.93     2366.35    249.61 o 
  12  10  10      105.33       87.09    123.91 o 
 -12  11  10      966.85      951.30    157.58 o 
 -11  11  10      597.58      373.96    114.93 o 
 -10  11  10    14329.80    14190.41    636.59 o 
  -9  11  10     2010.97     2026.83    146.13 o 
  -8  11  10      279.74      400.70     68.73 o 
  -7  11  10     1725.80     1714.08     80.55 o 
  -6  11  10    11920.89    11483.85    179.19 o 
  -5  11  10      701.88      669.00     58.41 o 
  -4  11  10      104.79      112.99     34.55 o 
  -3  11  10      140.69      123.05     33.65 o 
  -2  11  10     6609.94     5918.21    123.98 o 
  -1  11  10        0.36      -38.40     25.60 o 
   0  11  10    14551.10    14651.78    189.61 o 
   1  11  10     3895.29     4247.56     90.01 o 
   2  11  10      290.47      391.00     36.10 o 
   3  11  10        3.60       11.04     26.42 o 
   4  11  10     5481.24     5577.82    192.98 o 
   5  11  10     1897.26     1862.69    120.94 o 
   6  11  10       13.41       32.74    135.35 o 
   7  11  10       25.15       83.28     61.90 o 
   8  11  10     2236.63     2170.45    139.60 o 
   9  11  10      463.80      412.12    133.33 o 
  10  11  10     5969.48     6191.29    367.23 o 
  11  11  10     1533.54     1671.84    223.12 o 
  12  11  10     1450.49     1620.21    235.24 o 
 -12  12  10      258.61      161.17    111.79 o 
 -11  12  10       40.35      -74.97     75.42 o 
 -10  12  10      556.32      405.39    117.17 o 
  -9  12  10      146.12       69.59     56.11 o 
  -8  12  10      214.01      146.06     49.02 o 
  -7  12  10     1247.29     1326.79     73.98 o 
  -6  12  10     5222.55     5219.22    132.34 o 
  -5  12  10     1252.43     1392.29     62.38 o 
  -4  12  10    11105.84    10759.13    208.33 o 
  -3  12  10       59.16       61.73     31.58 o 
  -2  12  10      237.89      311.40     42.20 o 
  -1  12  10     6784.78     6544.01    138.82 o 
   0  12  10      112.14       86.84     33.16 o 
   1  12  10       69.47        4.21     32.33 o 
   2  12  10     4587.09     4187.38    114.04 o 
   3  12  10      151.78      215.94     40.87 o 
   4  12  10      421.12      397.50     59.21 o 
   5  12  10      109.68       53.91     54.38 o 
   6  12  10      355.03      418.30    102.81 o 
   7  12  10       83.01       98.95     59.51 o 
   8  12  10        0.13       69.22     70.03 o 
   9  12  10     2776.64     2857.04    257.69 o 
  10  12  10      575.61      634.35    158.92 o 
  11  12  10     5005.68     4975.12    347.93 o 
 -12  13  10     3566.68     4031.91    283.73 o 
 -11  13  10      111.81      106.40    103.26 o 
 -10  13  10       84.73       61.95     92.93 o 
  -9  13  10      963.48      768.58    137.82 o 
  -8  13  10     3435.01     3089.23    132.21 o 
  -7  13  10        1.84       91.55     49.83 o 
  -6  13  10      348.11      256.03     54.30 o 
  -5  13  10        3.32      -35.51     32.46 o 
  -4  13  10      219.13      258.14     43.17 o 
  -3  13  10      197.80      186.56     46.72 o 
  -2  13  10     2120.15     1946.56     74.25 o 
  -1  13  10     6231.61     6540.08    204.44 o 
   0  13  10     5463.63     5357.50    153.20 o 
   1  13  10    17773.12    16740.76    255.87 o 
   2  13  10    26135.25    26007.30    349.46 o 
   3  13  10      130.44      164.03     41.06 o 
   4  13  10      231.01      173.22     47.20 o 
   5  13  10     5052.10     4499.87    360.50 o 
   6  13  10      333.96      231.62     70.08 o 
   7  13  10     1780.25     1558.63    205.61 o 
   8  13  10      137.96      200.46     77.73 o 
   9  13  10     3863.90     4418.89    307.07 o 
  10  13  10      851.74      945.91    181.37 o 
  11  13  10     2742.94     2917.64    285.08 o 
 -11  14  10      395.96      187.66    117.17 o 
 -10  14  10     2964.14     2714.27    229.41 o 
  -9  14  10     4396.01     3978.03    262.18 o 
  -8  14  10     1967.29     1633.99    108.07 o 
  -7  14  10      147.77      224.37     92.40 o 
  -6  14  10     6433.07     6350.69    186.44 o 
  -5  14  10      146.57      141.52     53.97 o 
  -4  14  10     7348.72     7236.35    184.72 o 
  -3  14  10        9.12      -66.71     45.04 o 
  -2  14  10       42.37       38.66     41.56 o 
  -1  14  10     7798.06     8039.79    192.65 o 
   0  14  10     3140.90     2767.42    113.43 o 
   1  14  10    17014.98    16744.57    260.05 o 
   2  14  10     9458.19     8892.90    177.46 o 
   3  14  10     1154.51     1108.11     69.12 o 
   4  14  10       73.61       76.12     38.94 o 
   5  14  10     1487.65     1288.83    206.51 o 
   6  14  10      128.73      192.19     69.70 o 
   7  14  10      114.76       32.99     62.56 o 
   8  14  10      479.91      458.08     97.55 o 
   9  14  10      170.29      229.55     83.09 o 
  10  14  10      978.14     1556.47    220.43 o 
  11  14  10      318.06      383.84    156.23 o 
 -11  15  10       30.53       39.06    103.26 o 
 -10  15  10     2755.30     3065.34    245.57 o 
  -9  15  10     4336.68     4298.35    208.23 o 
  -8  15  10     5731.12     5480.59    302.84 o 
  -7  15  10    10759.61    10542.25    255.58 o 
  -6  15  10     1894.32     2318.79    121.52 o 
  -5  15  10     6392.61     5717.23    179.09 o 
  -4  15  10     1817.10     2179.22    152.64 o 
  -3  15  10      440.07      458.04     87.55 o 
  -2  15  10     9677.11     9722.98    218.07 o 
  -1  15  10      894.41      995.51     81.95 o 
   0  15  10     5400.24     5656.86    161.85 o 
   1  15  10     2002.13     2025.74     95.81 o 
   2  15  10      816.84      916.55     90.26 o 
   3  15  10     1805.62     1838.08     85.77 o 
   4  15  10      461.42      511.68     57.50 o 
   5  15  10      126.96       77.14     61.18 o 
   6  15  10      434.47      311.72     79.35 o 
   7  15  10     3762.70     3316.44    180.02 o 
   8  15  10       41.36       73.99     75.82 o 
   9  15  10      942.73     1212.06    131.92 o 
  10  15  10      468.13      587.21    175.09 o 
 -10  16  10       99.22      -46.69     87.54 o 
  -9  16  10      615.99      549.28    102.55 o 
  -8  16  10       39.42       46.40     67.76 o 
  -7  16  10     8129.64     7871.08    223.71 o 
  -6  16  10        1.01       55.53     65.35 o 
  -5  16  10     1647.51     1546.30    106.63 o 
  -4  16  10      291.91      305.79     86.87 o 
  -3  16  10     5436.71     4800.92    211.74 o 
  -2  16  10     5769.10     5956.76    235.15 o 
  -1  16  10     7983.75     7934.04    271.81 o 
   0  16  10     2509.56     2712.74    251.63 o 
   1  16  10     1817.61     1810.52     85.38 o 
   2  16  10     2831.01     2873.84    121.17 o 
   3  16  10     6525.22     6800.44    161.36 o 
   4  16  10      128.89      151.89     45.07 o 
   5  16  10      825.82      839.60     85.63 o 
   6  16  10       27.51       43.26     64.28 o 
   7  16  10     2744.47     2326.85    163.86 o 
   8  16  10       24.90       67.22     83.73 o 
   9  16  10     1271.56     1196.38    135.55 o 
  10  16  10      534.40      900.12    187.21 o 
 -10  17  10      522.34      423.80    143.21 o 
  -9  17  10     1217.53     1112.69    130.49 o 
  -8  17  10       19.60       94.53     76.25 o 
  -7  17  10       13.27       23.06     57.64 o 
  -6  17  10        4.10      -36.70     76.53 o 
  -5  17  10      110.57       40.45     59.07 o 
  -4  17  10     1875.60     1751.59    155.78 o 
  -3  17  10     5033.16     5119.00    226.69 o 
  -2  17  10     2596.47     2379.09    180.92 o 
  -1  17  10       19.60      -13.81     62.85 o 
   0  17  10     2403.84     2257.78    153.38 o 
   1  17  10     1446.98     1471.36    101.80 o 
   2  17  10     5454.09     5473.54    177.26 o 
   3  17  10     3093.43     3295.15    117.64 o 
   4  17  10     1408.11     1286.93     97.25 o 
   5  17  10     2338.49     1977.11    118.19 o 
   6  17  10      512.32      369.72    156.01 o 
   7  17  10     1575.48     1343.58    135.87 o 
   8  17  10     7439.41     7286.79    285.14 o 
   9  17  10       38.18       16.99     73.19 o 
  -9  18  10        0.83        4.39     77.10 o 
  -8  18  10      276.24      239.18     86.27 o 
  -7  18  10        1.28      -68.81     53.98 o 
  -6  18  10     2028.58     2027.68    127.51 o 
  -5  18  10     9075.28     8704.46    246.29 o 
  -4  18  10       30.64       84.04     87.32 o 
  -3  18  10      554.33      528.08    103.49 o 
  -2  18  10      419.99      279.14     88.90 o 
  -1  18  10      658.56      768.80    148.60 o 
   0  18  10        9.59      -60.80     58.41 o 
   1  18  10     2598.61     2443.88    129.34 o 
   2  18  10       38.57       51.27     55.51 o 
   3  18  10     3316.27     3005.60    137.38 o 
   4  18  10       99.83       94.60     73.62 o 
   5  18  10       24.50      -36.35     66.55 o 
   6  18  10       49.15      -25.97     70.51 o 
   7  18  10      182.12      243.83     89.49 o 
   8  18  10     1209.11     1200.51    138.24 o 
  -9  19  10      201.72      195.47     92.30 o 
  -8  19  10     1488.92     1778.67    160.01 o 
  -7  19  10      959.25      899.53    101.35 o 
  -6  19  10      390.14      318.04     77.73 o 
  -5  19  10       79.64       45.44     60.45 o 
  -4  19  10      122.07       94.30     82.44 o 
  -3  19  10      170.08      261.65     94.74 o 
  -2  19  10     4364.28     4183.05    219.39 o 
  -1  19  10      913.27      940.97    125.55 o 
   0  19  10      818.44      854.00     94.90 o 
   1  19  10       23.78      -53.65     53.55 o 
   2  19  10      234.28      172.90     64.63 o 
   3  19  10     6377.22     6251.42    203.23 o 
   4  19  10       65.58       44.05     79.81 o 
   5  19  10      231.55      168.71     83.85 o 
   6  19  10        0.06      -11.05     69.67 o 
   7  19  10     1164.54     1223.24    155.78 o 
   8  19  10       35.31      205.63     94.69 o 
  -8  20  10     1927.96     1711.26    162.30 o 
  -7  20  10       10.28       26.57     64.12 o 
  -6  20  10      131.94       53.79     66.24 o 
  -5  20  10     1721.89     1514.58    123.45 o 
  -4  20  10      243.87       22.15     83.00 o 
  -3  20  10     1587.94     1721.67    161.25 o 
  -2  20  10     2984.93     2878.35    196.15 o 
  -1  20  10       22.14       -1.38     78.23 o 
   0  20  10     4493.20     4916.72    189.34 o 
   1  20  10        1.65       -2.43     58.10 o 
   2  20  10     1383.35     1347.58    112.01 o 
   3  20  10      158.78      241.98     73.30 o 
   4  20  10      459.70      563.40    108.48 o 
   5  20  10      337.89      456.04    102.46 o 
   6  20  10        5.36       51.00     94.73 o 
   7  20  10      339.38      382.40    208.76 o 
  -7  21  10        2.39        2.67     81.55 o 
  -6  21  10        5.91      -17.87     63.83 o 
  -5  21  10     3449.07     3660.81    179.71 o 
  -4  21  10      170.23      246.26     80.05 o 
  -3  21  10      314.23      418.84    113.80 o 
  -2  21  10      605.07      617.55    163.19 o 
  -1  21  10        1.65      -86.46     75.52 o 
   0  21  10     1122.79     1388.25    119.92 o 
   1  21  10      558.77      632.94     93.41 o 
   2  21  10      290.11      251.56     97.21 o 
   3  21  10     1713.35     1809.66    127.28 o 
   4  21  10      104.52      166.41     86.28 o 
   5  21  10     1906.70     2101.57    245.34 o 
   6  21  10     1066.96      807.56    130.14 o 
  -5  22  10     3469.68     3822.91    187.16 o 
  -4  22  10     1642.16     1727.85    139.14 o 
  -3  22  10     8171.50     8851.60    342.95 o 
  -2  22  10       45.55       74.34     91.57 o 
  -1  22  10      541.58      658.50    127.39 o 
   0  22  10     1277.49     1260.84    117.95 o 
   1  22  10     1554.52     1681.53    131.62 o 
   2  22  10     2248.87     2529.53    149.66 o 
   3  22  10     2971.45     2789.75    196.62 o 
   4  22  10     3301.72     3721.51    216.32 o 
  -4  23  10     2116.34     2413.26    161.11 o 
  -3  23  10      540.22      943.77    145.16 o 
  -2  23  10      110.28      153.35    173.29 o 
  -1  23  10      244.65      460.98    119.21 o 
   0  23  10      853.13      876.53    111.29 o 
   1  23  10      216.46      293.14     84.26 o 
   2  23  10     1360.46     1413.47    125.29 o 
   3  23  10     1579.43     1525.77    227.39 o 
 -11   0  11     3109.54     3289.81    244.22 o 
  -9   0  11     4940.67     4722.04    165.25 o 
  -7   0  11    47898.50    47139.44    716.93 o 
  -5   0  11    60753.55    62705.60    884.31 o 
  -3   0  11     6101.75     6273.00    240.18 o 
   1   0  11      552.44      679.34     49.41 o 
   3   0  11    14995.11    14157.29    278.02 o 
   5   0  11      855.58      904.55     65.88 o 
   7   0  11    14386.00    13811.11    456.12 o 
   9   0  11      726.86      772.17    138.72 o 
  11   0  11     6401.99     6171.99    354.21 o 
  13   0  11       34.77      -49.83    117.17 o 
 -11   1  11        3.71      -30.08     76.77 o 
 -10   1  11     1898.81     1739.37    100.05 o 
  -9   1  11      104.82       98.82     42.44 o 
  -8   1  11      233.67      292.77     38.52 o 
  -7   1  11    18892.52    17722.15    234.07 o 
  -6   1  11     1569.14     1351.68     52.69 o 
  -5   1  11     4205.43     4175.36     78.15 o 
  -4   1  11    17533.11    18481.22    254.93 o 
  -3   1  11       95.61       55.17     50.28 o 
  -2   1  11     2276.03     2535.47    103.64 o 
  -1   1  11     4646.75     5137.16     91.98 o 
   0   1  11       13.90       12.17     16.51 o 
   1   1  11      164.27       88.38     21.38 o 
   2   1  11    30317.11    30707.51    342.78 o 
   3   1  11       96.75       96.89     27.99 o 
   4   1  11       46.11       56.87     29.95 o 
   5   1  11      669.72      533.47     46.56 o 
   6   1  11     6131.39     5964.40    134.99 o 
   7   1  11       63.83       -0.13     65.10 o 
   8   1  11      766.69      793.00    116.05 o 
   9   1  11      126.58      126.58     68.22 o 
  10   1  11    12261.70    12154.97    342.52 o 
  11   1  11     1952.23     2390.63    198.88 o 
  12   1  11     2311.20     2242.02    298.54 o 
  13   1  11      241.72      103.06     91.10 o 
 -11   2  11     1425.57     1589.24    185.86 o 
 -10   2  11     8969.07     8922.95    209.31 o 
  -9   2  11    12826.57    13367.66    212.98 o 
  -8   2  11     2315.99     2284.77     77.46 o 
  -7   2  11    11428.47    10958.90    263.54 o 
  -6   2  11    49184.88    48783.49    511.95 o 
  -5   2  11    15430.00    15529.79    235.52 o 
  -4   2  11    20999.77    20901.87    284.36 o 
  -3   2  11     8077.60     8015.40    133.10 o 
  -2   2  11     3126.40     3356.71    118.09 o 
  -1   2  11     4593.80     4026.59    164.77 o 
   0   2  11    23051.97    22260.89    295.69 o 
   1   2  11      358.17      496.37     33.95 o 
   2   2  11    35650.44    37056.40    563.94 o 
   3   2  11    14551.89    13362.63    189.25 o 
   4   2  11     4057.93     4908.40    137.60 o 
   5   2  11    19168.30    18500.93    287.19 o 
   6   2  11     4775.51     4515.78     98.47 o 
   7   2  11     5404.03     5241.46    519.64 o 
   8   2  11    13117.59    12899.34    324.11 o 
   9   2  11      372.56      462.39     84.63 o 
  10   2  11      842.87      901.69    178.90 o 
  11   2  11        1.06      -94.92     66.79 o 
  12   2  11      880.55      740.30    156.68 o 
  13   2  11       40.59       -3.55     82.84 o 
 -11   3  11     1268.64     1258.82    169.25 o 
 -10   3  11       98.74      185.78     76.63 o 
  -9   3  11    13598.95    13743.22    217.28 o 
  -8   3  11     1676.36     1681.59     69.82 o 
  -7   3  11     6726.69     6321.00    121.31 o 
  -6   3  11    12389.29    12511.78    213.62 o 
  -5   3  11    44613.16    42662.93    530.60 o 
  -4   3  11     4608.86     4495.55    163.35 o 
  -3   3  11     3436.70     3574.98    123.78 o 
  -2   3  11      792.36      744.04     65.64 o 
  -1   3  11      107.32       82.55     21.93 o 
   0   3  11    31065.64    31834.35    398.97 o 
   1   3  11     2601.57     2731.74    127.41 o 
   2   3  11     5502.09     5876.36    108.39 o 
   3   3  11     1749.81     1594.63     54.26 o 
   4   3  11     4545.67     4162.41     97.22 o 
   5   3  11    13895.05    13573.16    233.96 o 
   6   3  11    35575.50    33795.77    467.17 o 
   7   3  11      990.75     1099.14     69.50 o 
   8   3  11       25.78       87.97     59.02 o 
   9   3  11     1595.93     1534.06    185.19 o 
  10   3  11     2512.71     2717.25    309.99 o 
  11   3  11     3459.45     3377.86    538.28 o 
  12   3  11     5292.94     5593.65    251.23 o 
  13   3  11     2082.37     2422.25    187.88 o 
 -11   4  11        6.33     -103.03     68.69 o 
 -10   4  11      451.20      464.80     65.53 o 
  -9   4  11    12399.33    12334.46    277.05 o 
  -8   4  11    16782.74    16186.86    341.88 o 
  -7   4  11     1790.12     1577.64     77.74 o 
  -6   4  11       78.65       84.31     35.05 o 
  -5   4  11      613.38      806.43     51.15 o 
  -4   4  11     3316.31     3522.08     92.09 o 
  -3   4  11     4029.50     3460.91     86.42 o 
  -2   4  11    14898.78    15277.90    217.13 o 
  -1   4  11     2473.85     2384.81    143.39 o 
   0   4  11     5642.31     5384.22    110.38 o 
   1   4  11      741.05      731.41     63.51 o 
   2   4  11     2362.37     2007.60     57.94 o 
   3   4  11     6567.85     7357.73    117.37 o 
   4   4  11    28903.02    28270.19    339.67 o 
   5   4  11    19697.21    19183.31    301.14 o 
   6   4  11     2365.86     2137.89     91.11 o 
   7   4  11     2164.76     2096.96     93.94 o 
   8   4  11      216.64      113.17     63.30 o 
   9   4  11      246.27      357.06     82.17 o 
  10   4  11     3365.24     3493.63    185.91 o 
  11   4  11        0.97      -20.12     70.62 o 
  12   4  11     2010.60     2078.87    169.95 o 
  13   4  11      465.79      429.57    240.18 o 
 -11   5  11     1326.50     1174.87    164.31 o 
 -10   5  11     4304.39     4311.78    144.24 o 
  -9   5  11       41.87      108.24     42.30 o 
  -8   5  11     1036.86     1048.99     70.62 o 
  -7   5  11     4316.05     4262.50    132.97 o 
  -6   5  11     5591.73     5370.48    130.72 o 
  -5   5  11    10324.15    10731.27    190.64 o 
  -4   5  11     2112.75     2252.50     84.69 o 
  -3   5  11     7985.32     7915.92    193.70 o 
  -2   5  11     5939.82     5871.65    139.25 o 
  -1   5  11      423.30      506.64     36.01 o 
   0   5  11      268.44      130.77     27.02 o 
   1   5  11      131.39       97.28     24.65 o 
   2   5  11     3352.88     3431.91     85.64 o 
   3   5  11     1147.07     1197.43     49.53 o 
   4   5  11     7088.15     6620.93    128.61 o 
   5   5  11     2152.90     2162.96     89.72 o 
   6   5  11      564.12      562.31     57.70 o 
   7   5  11      561.43      625.99     61.54 o 
   8   5  11     2156.17     2245.08    139.58 o 
   9   5  11     2090.24     2222.86    146.51 o 
  10   5  11        1.27       28.31     69.02 o 
  11   5  11     1599.73     1657.32    403.59 o 
  12   5  11     1214.74     1177.57    177.78 o 
  13   5  11     4021.23     4494.34    267.57 o 
 -11   6  11     4251.92     3996.44    262.63 o 
 -10   6  11      552.74      549.05     78.49 o 
  -9   6  11     1251.25     1266.60     81.67 o 
  -8   6  11      228.24      262.03     48.59 o 
  -7   6  11     6310.71     6292.33    152.57 o 
  -6   6  11     5438.14     5323.31    133.94 o 
  -5   6  11    11515.98    11437.83    201.18 o 
  -4   6  11     5374.27     4997.50    120.96 o 
  -3   6  11     1468.54     1227.48    170.37 o 
  -2   6  11    15925.33    15397.49    295.51 o 
  -1   6  11     1489.16     1182.93     48.98 o 
   0   6  11      513.72      558.30     42.72 o 
   1   6  11    22110.25    22184.73    274.40 o 
   2   6  11     6272.14     6664.03    123.98 o 
   3   6  11      355.31      297.13     41.02 o 
   4   6  11        6.74       33.55     29.10 o 
   5   6  11      405.90      510.03     55.38 o 
   6   6  11     1795.77     1675.27     86.42 o 
   7   6  11    10712.48    10783.46    225.50 o 
   8   6  11     2654.17     2621.22    151.70 o 
   9   6  11      574.44      706.88     99.92 o 
  10   6  11      152.27      149.99     79.88 o 
  11   6  11    10340.49    10407.60    336.01 o 
  12   6  11      931.70     1067.73    202.47 o 
  13   6  11      184.96      334.73    164.09 o 
 -11   7  11      239.89      161.97     68.17 o 
 -10   7  11     1307.11     1203.79    194.17 o 
  -9   7  11      621.16      664.10     66.46 o 
  -8   7  11     1071.50     1326.74     79.41 o 
  -7   7  11    12204.46    11756.00    223.33 o 
  -6   7  11    23738.52    23316.88    345.87 o 
  -5   7  11        6.62       15.44     47.02 o 
  -4   7  11     3198.20     2883.74     92.46 o 
  -3   7  11     7244.19     7456.56    234.00 o 
  -2   7  11      765.81      638.53     49.82 o 
  -1   7  11    22517.28    21581.31    266.73 o 
   0   7  11     4695.35     4890.12    100.14 o 
   1   7  11      840.18      814.76     45.88 o 
   2   7  11     8818.44     8749.65    150.66 o 
   3   7  11     6807.89     6157.80    123.81 o 
   4   7  11    28629.68    28515.29    402.57 o 
   5   7  11    18808.96    18309.46    296.32 o 
   6   7  11     2729.73     2593.42    106.87 o 
   7   7  11     8765.11     8778.82    203.48 o 
   8   7  11       45.61       85.38     60.20 o 
   9   7  11     5426.30     5351.72    219.33 o 
  10   7  11       36.92        2.26     66.64 o 
  11   7  11        6.64       11.96     71.88 o 
  12   7  11     1080.07     1159.12    139.66 o 
 -11   8  11      159.96      182.48     70.25 o 
 -10   8  11     3726.09     3269.32    157.07 o 
  -9   8  11      556.46      512.78     69.39 o 
  -8   8  11      550.96      441.91     49.33 o 
  -7   8  11      107.27      154.27     37.54 o 
  -6   8  11      343.83      351.53     43.94 o 
  -5   8  11    12098.06    11843.27    188.86 o 
  -4   8  11    29449.76    30180.08    363.17 o 
  -3   8  11     9062.54     8439.03    173.88 o 
  -2   8  11      214.63      346.30     88.50 o 
  -1   8  11      624.25      669.56     42.88 o 
   0   8  11    49500.80    47356.64    511.39 o 
   1   8  11     1128.14      936.61     49.62 o 
   2   8  11    55468.30    53943.26    578.75 o 
   3   8  11    13530.27    12411.84    191.33 o 
   4   8  11     3463.32     2919.58    101.63 o 
   5   8  11       94.01      191.29     46.91 o 
   6   8  11      359.49      443.92     85.27 o 
   7   8  11     4188.70     4015.04    139.01 o 
   8   8  11     3721.73     3751.15    166.51 o 
   9   8  11     7698.06     7712.13    425.37 o 
  10   8  11      404.82      584.11    211.00 o 
  11   8  11      431.16      493.37    108.83 o 
  12   8  11      270.38      168.58     93.01 o 
 -11   9  11     1677.63     1537.15    244.45 o 
 -10   9  11    13484.43    13272.74    327.14 o 
  -9   9  11      179.50      253.47    102.36 o 
  -8   9  11      765.52      836.65     62.08 o 
  -7   9  11      123.89       71.09     34.22 o 
  -6   9  11      658.90      582.70     50.09 o 
  -5   9  11       33.49       45.35     30.47 o 
  -4   9  11     3867.86     3826.45     99.02 o 
  -3   9  11     4511.14     4187.98    119.57 o 
  -2   9  11      898.83      950.88     61.74 o 
  -1   9  11      532.12      784.18     56.08 o 
   0   9  11     9433.81     9525.78    154.70 o 
   1   9  11     7563.13     7166.37    131.13 o 
   2   9  11     1942.46     1605.75     78.99 o 
   3   9  11    16625.30    15676.15    226.33 o 
   4   9  11     1824.60     1960.56    110.46 o 
   5   9  11        2.33      -13.18     37.69 o 
   6   9  11     1568.57     1557.17     87.34 o 
   7   9  11      233.10      206.54     65.88 o 
   8   9  11    10906.84    10393.45    239.36 o 
   9   9  11     1084.55      721.05    108.79 o 
  10   9  11     3060.72     2691.40    258.81 o 
  11   9  11     1658.44     1869.33    164.92 o 
  12   9  11      514.87      550.54    124.73 o 
 -11  10  11     1669.13     1605.85    174.64 o 
 -10  10  11      322.60      336.68     77.11 o 
  -9  10  11     1337.17     1154.09     82.70 o 
  -8  10  11      201.70      228.70     51.20 o 
  -7  10  11    11547.55    11827.18    239.30 o 
  -6  10  11      775.80      743.87     55.62 o 
  -5  10  11     9530.32     9096.97    165.26 o 
  -4  10  11     6541.58     6356.46    137.64 o 
  -3  10  11     2999.42     2875.47    115.28 o 
  -2  10  11    12932.01    12181.18    230.76 o 
  -1  10  11     3209.59     3662.14    119.18 o 
   0  10  11    14008.21    13453.74    179.87 o 
   1  10  11      540.63      493.36     56.05 o 
   2  10  11    27795.55    26642.08    360.99 o 
   3  10  11     1088.65      833.04     53.49 o 
   4  10  11      400.54      501.82     67.32 o 
   5  10  11       63.97       67.29     49.19 o 
   6  10  11     1092.12     1095.26    103.77 o 
   7  10  11     4467.42     4387.33    181.63 o 
   8  10  11       70.72      177.60    123.91 o 
   9  10  11      761.60     1005.62    171.49 o 
  10  10  11       12.84      -70.93    100.11 o 
  11  10  11     1361.99     1439.74    208.76 o 
  12  10  11     1685.39     1775.10    236.14 o 
 -11  11  11      291.03      300.34    111.79 o 
 -10  11  11      193.83      137.82    101.01 o 
  -9  11  11     3696.39     3689.47    134.73 o 
  -8  11  11     1165.72     1143.84     81.73 o 
  -7  11  11     6332.68     6199.87    142.86 o 
  -6  11  11     1178.18     1178.01     65.74 o 
  -5  11  11      643.05      588.34     46.72 o 
  -4  11  11      296.07      212.91     40.51 o 
  -3  11  11     6637.22     6323.12    134.76 o 
  -2  11  11     5710.48     5164.22    117.91 o 
  -1  11  11      193.81      221.91     37.81 o 
   0  11  11     6973.22     7088.73    130.60 o 
   1  11  11    27951.87    26542.77    297.63 o 
   2  11  11      143.13      195.15     40.78 o 
   3  11  11      750.61      801.33     58.90 o 
   4  11  11       79.93       78.39     49.81 o 
   5  11  11    12808.82    11557.83    298.13 o 
   6  11  11      978.65      927.26     96.64 o 
   7  11  11       67.83        6.62    116.95 o 
   8  11  11     5022.25     5343.69    211.18 o 
   9  11  11       51.12      196.63    124.80 o 
  10  11  11      156.98      204.27    123.01 o 
  11  11  11     2419.35     3178.03    292.26 o 
 -11  12  11     2204.48     2251.42    211.00 o 
 -10  12  11      132.68      171.94     97.87 o 
  -9  12  11     1000.82      991.71    132.21 o 
  -8  12  11      975.01     1214.85     90.78 o 
  -7  12  11      624.24      569.76     72.58 o 
  -6  12  11     4669.58     4360.83    107.91 o 
  -5  12  11      788.62      726.25     51.20 o 
  -4  12  11    10278.08     9840.88    180.40 o 
  -3  12  11     9076.04     8893.14    166.59 o 
  -2  12  11     6246.98     6251.80    132.81 o 
  -1  12  11     1869.05     1902.32    106.51 o 
   0  12  11       98.56      112.51     30.43 o 
   1  12  11      661.67      725.32     56.84 o 
   2  12  11     2815.70     2441.73     91.48 o 
   3  12  11     4134.39     3643.18    126.88 o 
   4  12  11      271.58      228.14     52.25 o 
   5  12  11      204.93      231.36     66.92 o 
   6  12  11     1085.22     1079.61    105.66 o 
   7  12  11      230.07      286.43     73.65 o 
   8  12  11       93.82      143.60     71.42 o 
   9  12  11    14292.08    13956.11    553.54 o 
  10  12  11      212.12      226.71    126.15 o 
  11  12  11      529.52      366.78    145.90 o 
 -11  13  11      528.82      558.93    130.19 o 
 -10  13  11      391.10      422.00    119.42 o 
  -9  13  11     2176.81     1914.27    184.96 o 
  -8  13  11        5.98      -12.18     53.90 o 
  -7  13  11      682.20      556.16     58.62 o 
  -6  13  11     2289.66     2455.93     96.72 o 
  -5  13  11       14.19      -19.20     29.89 o 
  -4  13  11    10098.27     9844.57    182.77 o 
  -3  13  11     2015.78     2018.98     91.43 o 
  -2  13  11       41.23       24.87     33.57 o 
  -1  13  11     1646.21     1757.80     95.20 o 
   0  13  11       72.29       33.73     36.45 o 
   1  13  11     6105.65     5853.60    139.28 o 
   2  13  11     3155.76     3698.99    156.76 o 
   3  13  11      361.54      276.36     46.11 o 
   4  13  11     1149.83     1068.19     80.67 o 
   5  13  11     3666.79     3666.22    171.39 o 
   6  13  11      390.74      205.08     70.57 o 
   7  13  11      858.51      720.76     98.72 o 
   8  13  11    14111.65    13590.56    368.43 o 
   9  13  11      120.74      112.23    118.07 o 
  10  13  11     2160.84     2059.28    237.49 o 
  11  13  11      114.03      350.62    147.70 o 
 -11  14  11        0.21       60.61     96.07 o 
 -10  14  11       17.32       85.30     97.42 o 
  -9  14  11       30.33      127.50     99.66 o 
  -8  14  11        5.98      -24.74     58.81 o 
  -7  14  11       16.46       15.43     50.18 o 
  -6  14  11     5941.13     5351.43    173.43 o 
  -5  14  11     4158.54     4026.90    208.59 o 
  -4  14  11     3940.28     3795.75    134.71 o 
  -3  14  11     1305.53     1390.08     88.66 o 
  -2  14  11     4332.10     4143.84    139.98 o 
  -1  14  11      335.67      490.20     62.91 o 
   0  14  11     1514.27     1679.00     80.74 o 
   1  14  11     7868.62     7840.64    166.43 o 
   2  14  11     5001.79     4886.21    130.65 o 
   3  14  11      144.03      151.86     42.93 o 
   4  14  11       80.32      126.85     42.51 o 
   5  14  11      531.00      590.48     90.94 o 
   6  14  11     3989.06     3712.61    180.89 o 
   7  14  11      111.62      153.94     73.16 o 
   8  14  11     2529.22     2412.76    162.84 o 
   9  14  11     2771.11     2795.53    260.38 o 
  10  14  11      526.98      520.32    163.41 o 
 -11  15  11     1353.56     1303.71    184.51 o 
 -10  15  11        9.42       10.77     86.20 o 
  -9  15  11     1111.06     1484.64    180.47 o 
  -8  15  11        1.97      162.54     60.84 o 
  -7  15  11     2723.16     2682.64    132.32 o 
  -6  15  11      273.05      298.58     66.68 o 
  -5  15  11      600.89      527.14     72.98 o 
  -4  15  11     5981.39     5739.93    228.40 o 
  -3  15  11       36.08      136.74     71.39 o 
  -2  15  11      416.88      425.72    123.23 o 
  -1  15  11     1017.82     1134.08     82.82 o 
   0  15  11      205.68      351.97     64.02 o 
   1  15  11       14.93       33.72     36.45 o 
   2  15  11     5722.57     5301.77    212.41 o 
   3  15  11     3078.87     3148.81    109.11 o 
   4  15  11     8079.41     7806.86    173.88 o 
   5  15  11       17.26        4.71     47.02 o 
   6  15  11      145.92       84.89     70.44 o 
   7  15  11     1034.98      856.43    111.74 o 
   8  15  11     5557.31     6021.62    248.55 o 
   9  15  11        5.50      148.60    122.56 o 
  10  15  11      744.45      928.85    191.70 o 
 -10  16  11      446.54      230.75    119.42 o 
  -9  16  11       14.49       35.91     99.66 o 
  -8  16  11     5868.11     5491.05    201.50 o 
  -7  16  11     1735.01     1611.73    141.25 o 
  -6  16  11     7302.65     6699.20    204.06 o 
  -5  16  11     2386.61     2371.80    128.39 o 
  -4  16  11     6606.37     6662.24    255.11 o 
  -3  16  11       70.56      178.05    124.80 o 
  -2  16  11     7105.53     6639.05    305.50 o 
  -1  16  11      633.84      644.81    136.25 o 
   0  16  11    15359.32    15087.75    253.03 o 
   1  16  11     4456.95     4432.31    129.72 o 
   2  16  11     3917.39     3784.87    120.10 o 
   3  16  11     2029.84     2157.75     96.89 o 
   4  16  11      547.65      508.97     71.73 o 
   5  16  11      136.23       37.15     54.75 o 
   6  16  11      290.92      211.50     82.13 o 
   7  16  11      207.61      286.77     92.74 o 
   8  16  11     1225.45     1445.27    322.56 o 
   9  16  11      217.34      276.88    124.80 o 
 -10  17  11       90.14       83.50    104.15 o 
  -9  17  11      767.51      624.30    112.69 o 
  -8  17  11     2398.45     2033.42    159.82 o 
  -7  17  11      184.25      252.37     72.58 o 
  -6  17  11      533.52      552.59     81.07 o 
  -5  17  11      345.55      329.66     73.52 o 
  -4  17  11     3783.61     3686.41    455.45 o 
  -3  17  11     1028.24      722.34    124.58 o 
  -2  17  11      885.43      887.23    118.24 o 
  -1  17  11        4.87      -54.51     62.38 o 
   0  17  11     1216.24     1065.30     92.49 o 
   1  17  11      133.64      127.71     54.80 o 
   2  17  11     1383.81     1537.28    104.34 o 
   3  17  11     3269.42     3160.85    116.72 o 
   4  17  11     2635.11     2430.70    232.44 o 
   5  17  11     1283.70     1238.91    103.23 o 
   6  17  11      802.15     1098.01    103.11 o 
   7  17  11       30.06       -6.00     66.06 o 
   8  17  11    13188.78    13300.09    394.69 o 
   9  17  11      375.33      362.96    103.93 o 
  -9  18  11     1070.52     1038.37    133.20 o 
  -8  18  11        1.79      -19.49     92.26 o 
  -7  18  11      927.95     1069.25    104.86 o 
  -6  18  11      900.76     1049.63    102.26 o 
  -5  18  11     1660.74     1678.16    120.05 o 
  -4  18  11       51.49      -31.18     71.52 o 
  -3  18  11      614.85      880.18    123.01 o 
  -2  18  11       33.79       63.09     82.16 o 
  -1  18  11     1135.35     1311.88    135.05 o 
   0  18  11     1575.47     1442.06    105.68 o 
   1  18  11     1190.02     1170.97     99.09 o 
   2  18  11      827.09      895.93     91.22 o 
   3  18  11      624.51      662.88     84.05 o 
   4  18  11     1066.11     1063.86    124.58 o 
   5  18  11      442.59      498.84    100.28 o 
   6  18  11     5812.00     5471.82    243.00 o 
   7  18  11      193.67      143.75     83.16 o 
   8  18  11      141.66      252.30     93.49 o 
  -8  19  11     2371.28     2163.12    174.75 o 
  -7  19  11      173.18       45.30     66.11 o 
  -6  19  11     3705.22     3552.04    166.82 o 
  -5  19  11       55.24      -73.62     58.59 o 
  -4  19  11      316.10      285.96     96.00 o 
  -3  19  11      880.43      747.74    119.98 o 
  -2  19  11      207.92      304.70    177.55 o 
  -1  19  11        0.22      -82.58     61.38 o 
   0  19  11      838.75      715.39    108.30 o 
   1  19  11      500.61      439.84     78.84 o 
   2  19  11      125.03      143.36     70.44 o 
   3  19  11      928.40      854.77     93.43 o 
   4  19  11      628.92      571.48    145.01 o 
   5  19  11     1186.84     1074.59    131.16 o 
   6  19  11      145.01       88.70     76.34 o 
   7  19  11      105.42       46.74    107.74 o 
  -7  20  11     2929.30     3190.13    181.58 o 
  -6  20  11      196.26      161.43     68.69 o 
  -5  20  11      275.50      258.08     79.18 o 
  -4  20  11     1088.11      954.47    133.89 o 
  -3  20  11      267.06      316.24    103.34 o 
  -2  20  11     5022.08     4875.29    243.28 o 
  -1  20  11       20.51      -96.03     69.03 o 
   0  20  11      435.91      463.91     83.95 o 
   1  20  11        2.53       40.23     61.55 o 
   2  20  11       21.90       59.20     59.43 o 
   3  20  11     1943.64     1743.51    122.73 o 
   4  20  11      527.60      615.61    197.76 o 
   5  20  11      329.47      206.84     89.58 o 
   6  20  11       15.72      -70.76     66.09 o 
  -6  21  11       40.82       -4.63     63.67 o 
  -5  21  11      242.24      201.74     79.91 o 
  -4  21  11     1368.57     1048.20    145.43 o 
  -3  21  11        2.64     -103.75     76.58 o 
  -2  21  11      446.33      549.17    122.75 o 
  -1  21  11       27.76       -5.79     83.40 o 
   0  21  11      285.64      396.76     85.36 o 
   1  21  11     2956.40     3136.65    162.34 o 
   2  21  11     6941.40     6681.62    238.11 o 
   3  21  11     2430.69     2750.79    270.48 o 
   4  21  11      108.16       12.26     74.44 o 
   5  21  11     4435.76     4788.82    244.82 o 
  -5  22  11        2.48       17.40     71.84 o 
  -4  22  11     3548.35     3259.84    191.66 o 
  -3  22  11      273.30      480.27    119.83 o 
  -2  22  11     2819.75     3151.28    471.61 o 
  -1  22  11     3524.24     3549.53    221.67 o 
   0  22  11     3036.43     3685.79    179.70 o 
   1  22  11       69.12       96.98     86.03 o 
   2  22  11     5180.43     5226.39    203.30 o 
   3  22  11      654.60      697.65    145.68 o 
   4  22  11      329.07      234.10    140.07 o 
  -3  23  11     2794.87     3022.36    219.69 o 
  -2  23  11      499.45      580.11    123.90 o 
  -1  23  11     3612.78     4496.15    202.52 o 
   0  23  11      446.81      420.98     95.71 o 
   1  23  11      755.44      747.09    105.02 o 
   2  23  11     3006.48     2798.89    161.29 o 
 -10   0  12    42577.73    40284.49   1030.31 o 
  -8   0  12     1615.12     1731.47     96.92 o 
  -6   0  12      198.79       61.62    135.58 o 
  -4   0  12      115.34      246.47     70.48 o 
  -2   0  12    17496.88    19915.76    514.93 o 
   0   0  12     8373.10     7784.81    158.98 o 
   2   0  12    55277.11    55518.18    809.77 o 
   4   0  12     6548.74     6254.54    177.64 o 
   6   0  12     1595.22     1551.05     85.97 o 
   8   0  12      246.38      210.55     99.22 o 
  10   0  12     3439.00     3638.19    264.42 o 
  12   0  12       53.76      -55.67    105.05 o 
 -11   1  12      107.73       69.94     68.07 o 
 -10   1  12      488.31      523.68     88.08 o 
  -9   1  12    11193.84    11185.63    300.93 o 
  -8   1  12     2028.82     1994.80    100.18 o 
  -7   1  12      151.09      144.74     30.87 o 
  -6   1  12    12102.64    11715.31    164.07 o 
  -5   1  12     1061.16     1124.73     52.16 o 
  -4   1  12    21563.37    22158.34    296.10 o 
  -3   1  12     1306.44     1274.59     81.25 o 
  -2   1  12    80550.38    76084.41   1091.22 o 
  -1   1  12      149.89      181.70     21.72 o 
   0   1  12     2241.43     2296.83     63.24 o 
   1   1  12      325.60      419.81     31.25 o 
   2   1  12       50.59        6.84     23.96 o 
   3   1  12    22076.21    22850.01    396.57 o 
   4   1  12     5617.34     5888.03    127.46 o 
   5   1  12     6466.70     6145.65    141.96 o 
   6   1  12      824.19      752.99     57.44 o 
   7   1  12      189.92      219.32     64.12 o 
   8   1  12     2057.26     2006.27    133.33 o 
   9   1  12     6217.64     6287.06    296.97 o 
  10   1  12     1973.75     1790.66    178.90 o 
  11   1  12      379.80      450.65    142.99 o 
  12   1  12     8222.94     7828.85    296.79 o 
  13   1  12     2682.56     3119.81    210.42 o 
 -11   2  12     4175.57     3891.54    189.99 o 
 -10   2  12      546.33      573.47     88.72 o 
  -9   2  12      790.22      813.55     93.80 o 
  -8   2  12      228.45      227.72     36.42 o 
  -7   2  12     4594.08     4409.25    133.03 o 
  -6   2  12    48643.93    49439.29    517.44 o 
  -5   2  12     1762.66     1630.56     63.14 o 
  -4   2  12     8073.92     7863.85    296.12 o 
  -3   2  12    10839.36    10462.07    162.20 o 
  -2   2  12      651.85      607.29    117.40 o 
  -1   2  12    47180.34    46016.08    546.98 o 
   0   2  12     1053.30     1066.89     49.18 o 
   1   2  12     2376.75     2458.29     64.40 o 
   2   2  12    11841.51    11638.78    168.25 o 
   3   2  12    10328.33     9967.14    163.42 o 
   4   2  12     1606.20     1872.98     68.84 o 
   5   2  12     7181.55     7328.07    221.80 o 
   6   2  12      483.24      395.81     49.96 o 
   7   2  12     2940.53     2871.29    142.06 o 
   8   2  12      204.62      234.48     73.27 o 
   9   2  12    13046.40    11945.93    326.78 o 
  10   2  12     2083.45     1993.60    149.67 o 
  11   2  12        0.78     -102.15     91.13 o 
  12   2  12      518.19      510.44    113.17 o 
  13   2  12      465.35      462.82    181.60 o 
 -11   3  12      462.70      311.39     85.13 o 
 -10   3  12     7923.37     7086.95    244.59 o 
  -9   3  12     3604.33     3559.31    123.50 o 
  -8   3  12     2566.51     2672.49     83.57 o 
  -7   3  12      652.64      660.96     55.59 o 
  -6   3  12      682.72      756.51     61.70 o 
  -5   3  12     2579.83     2787.84     84.17 o 
  -4   3  12     1177.14      948.71     50.82 o 
  -3   3  12      580.60      728.48     40.33 o 
  -2   3  12    10991.89    10434.93    332.21 o 
  -1   3  12    10314.34    10787.61    167.45 o 
   0   3  12    12182.04    11871.07    229.77 o 
   1   3  12      382.12      321.96     36.26 o 
   2   3  12     4592.01     4423.16     94.61 o 
   3   3  12     3586.50     3714.43     81.90 o 
   4   3  12     7696.00     7550.56    138.22 o 
   5   3  12      198.61      258.27     43.13 o 
   6   3  12    21968.61    21091.94    330.10 o 
   7   3  12       52.37       48.95     55.99 o 
   8   3  12     8788.23     8670.08    261.67 o 
   9   3  12       37.02      -21.82     85.30 o 
  10   3  12     5895.51     5916.29    235.99 o 
  11   3  12     1116.97      995.62    165.66 o 
  12   3  12      266.02      409.25    160.72 o 
  13   3  12     5640.28     6661.70    496.08 o 
 -11   4  12      394.93      400.00    124.36 o 
 -10   4  12        9.96      -17.36     73.63 o 
  -9   4  12       52.76      103.47     52.11 o 
  -8   4  12     5571.14     5608.78    149.04 o 
  -7   4  12     3277.37     3119.31    178.64 o 
  -6   4  12      174.42      235.77     60.86 o 
  -5   4  12     6583.53     6475.07    136.32 o 
  -4   4  12    67536.88    67766.28    791.63 o 
  -3   4  12     1733.88     1749.55     63.61 o 
  -2   4  12    12618.22    13863.42    203.03 o 
  -1   4  12       26.53       30.88     20.23 o 
   0   4  12      499.45      832.23     62.73 o 
   1   4  12     8356.21     7576.20    145.70 o 
   2   4  12     9501.74     8500.53    126.70 o 
   3   4  12     2050.33     2116.42     63.66 o 
   4   4  12     5355.88     5308.08    115.59 o 
   5   4  12     7794.01     7419.83    192.43 o 
   6   4  12      897.07      925.31     66.11 o 
   7   4  12      136.68       73.92     40.64 o 
   8   4  12     5345.32     5388.51    204.43 o 
   9   4  12      621.51      493.98    139.17 o 
  10   4  12     9299.72     9289.02    299.51 o 
  11   4  12      620.29      843.85    119.63 o 
  12   4  12       10.08       71.38     77.82 o 
  13   4  12     1230.86     1374.51    157.72 o 
 -11   5  12       69.26      134.23     98.77 o 
 -10   5  12     1987.21     2143.71    141.57 o 
  -9   5  12      593.20      569.48     62.40 o 
  -8   5  12     1753.92     1765.85     88.37 o 
  -7   5  12     2000.32     2108.07     89.11 o 
  -6   5  12      536.59      587.80     56.12 o 
  -5   5  12     8313.74     7810.64    156.90 o 
  -4   5  12       80.14       59.66     28.65 o 
  -3   5  12    12594.04    12732.17    271.44 o 
  -2   5  12      271.34      409.32     43.09 o 
  -1   5  12     7963.74     7526.03    137.68 o 
   0   5  12     8923.57     8708.24    169.04 o 
   1   5  12     7537.70     7453.57    130.95 o 
   2   5  12      893.03      853.59     48.99 o 
   3   5  12      207.49      142.95     32.79 o 
   4   5  12      706.20      966.42     54.57 o 
   5   5  12     1891.54     1786.35     73.53 o 
   6   5  12      874.06      911.66     67.95 o 
   7   5  12      777.24      757.28     67.68 o 
   8   5  12     1575.24     1660.78    124.00 o 
   9   5  12      529.08      429.10    104.83 o 
  10   5  12      110.86       62.75     75.80 o 
  11   5  12    11127.35    11143.77    347.28 o 
  12   5  12      760.96      845.52    125.39 o 
 -11   6  12     2787.36     2355.57    219.08 o 
 -10   6  12      898.24      936.25    253.20 o 
  -9   6  12       35.85       41.29     41.06 o 
  -8   6  12     9363.66     9088.18    198.26 o 
  -7   6  12       64.47       68.76     37.38 o 
  -6   6  12     7059.80     7001.51    192.51 o 
  -5   6  12     3498.21     3466.45    103.64 o 
  -4   6  12     3388.12     3334.40     96.85 o 
  -3   6  12      129.57      122.60     43.01 o 
  -2   6  12     1087.16     1061.45     52.40 o 
  -1   6  12     1926.96     2212.72     72.67 o 
   0   6  12      927.45      800.00     48.73 o 
   1   6  12      889.14      869.17     48.15 o 
   2   6  12    60032.14    57809.43    614.69 o 
   3   6  12      773.70      845.11     76.66 o 
   4   6  12     2235.43     2173.85     95.10 o 
   5   6  12     2411.77     2462.10    100.63 o 
   6   6  12    18257.41    18683.25    394.65 o 
   7   6  12     1623.39     1759.12    129.67 o 
   8   6  12      242.61      254.22     74.55 o 
   9   6  12      744.75      826.68    107.98 o 
  10   6  12     3810.69     3665.86    197.77 o 
  11   6  12     1129.62     1077.75    131.70 o 
  12   6  12     1022.77     1524.13    161.62 o 
 -11   7  12        1.93       -9.43     81.71 o 
 -10   7  12     1447.38     1290.25    159.37 o 
  -9   7  12     1766.38     1683.52     93.49 o 
  -8   7  12     2196.86     2070.84     94.72 o 
  -7   7  12      461.17      450.80     53.67 o 
  -6   7  12      659.40      815.60     60.64 o 
  -5   7  12       31.80       55.25     68.56 o 
  -4   7  12    26225.13    25485.62    357.84 o 
  -3   7  12    16088.22    16333.24    778.23 o 
  -2   7  12     4926.74     5415.06    191.41 o 
  -1   7  12    13392.20    13136.17    188.46 o 
   0   7  12     1115.16     1083.52     51.92 o 
   1   7  12     1674.10     1732.33     65.36 o 
   2   7  12     3324.10     3172.93     87.82 o 
   3   7  12      168.56      124.19     34.45 o 
   4   7  12      244.79       87.99     40.69 o 
   5   7  12      479.39      537.87     50.24 o 
   6   7  12     8972.76     8316.37    164.62 o 
   7   7  12    13990.28    14200.77    274.86 o 
   8   7  12     5485.91     5168.23    212.80 o 
   9   7  12      456.39      422.71     90.62 o 
  10   7  12      524.99      620.34    112.18 o 
  11   7  12     2599.72     2442.13    177.84 o 
  12   7  12     1728.59     1951.67    170.02 o 
 -11   8  12      501.50      371.72    120.32 o 
 -10   8  12     6836.49     7421.83    348.82 o 
  -9   8  12     2828.41     2749.60    101.87 o 
  -8   8  12       57.76       45.19     35.60 o 
  -7   8  12      195.36      156.21     42.08 o 
  -6   8  12      390.90      322.79     42.85 o 
  -5   8  12     7001.81     7125.08    141.08 o 
  -4   8  12     3742.70     3942.23    188.01 o 
  -3   8  12     4004.68     3769.95    238.03 o 
  -2   8  12    41247.89    39908.55    529.50 o 
  -1   8  12    13009.69    12641.35    221.74 o 
   0   8  12    25999.03    25205.44    308.94 o 
   1   8  12      957.86     1070.18     53.80 o 
   2   8  12        6.90       28.97     30.17 o 
   3   8  12     5444.69     5227.06    118.56 o 
   4   8  12     3098.68     2724.72    101.64 o 
   5   8  12    13958.44    13712.56    332.95 o 
   6   8  12     5901.02     5297.11    148.94 o 
   7   8  12       25.51       43.94     44.99 o 
   8   8  12     9720.72     8973.81    280.61 o 
   9   8  12     3083.12     3243.96    180.75 o 
  10   8  12      964.66      864.00    122.89 o 
  11   8  12      199.20      262.83     96.26 o 
  12   8  12      429.07      778.39    130.45 o 
 -11   9  12     2377.55     2155.80    211.90 o 
 -10   9  12      212.85      238.83    100.56 o 
  -9   9  12       19.78       23.39     44.36 o 
  -8   9  12    13520.52    13053.75    223.69 o 
  -7   9  12       54.65       64.30     37.26 o 
  -6   9  12       95.05       20.28     32.37 o 
  -5   9  12      457.72      453.62     45.11 o 
  -4   9  12     2254.58     2276.44     79.38 o 
  -3   9  12      391.04      466.71     52.14 o 
  -2   9  12    12095.40    12138.21    221.61 o 
  -1   9  12       68.55       57.23     28.67 o 
   0   9  12     3607.41     3611.09     91.68 o 
   1   9  12     2180.19     2173.69     73.97 o 
   2   9  12      422.23      420.39     43.92 o 
   3   9  12    33905.56    31371.71    381.51 o 
   4   9  12      558.72      604.15     90.78 o 
   5   9  12     1550.49     1623.20    101.44 o 
   6   9  12      120.81      167.36     50.13 o 
   7   9  12    11352.19    11121.52    235.20 o 
   8   9  12     1308.18     1357.69    113.67 o 
   9   9  12     6677.02     6650.56    255.05 o 
  10   9  12        2.03      -95.48     63.66 o 
  11   9  12     2062.55     2298.60    177.45 o 
  12   9  12     1140.39     1087.43    266.89 o 
 -11  10  12     1184.68     1151.52    167.90 o 
 -10  10  12       54.00       53.42     89.79 o 
  -9  10  12      843.52      909.38     77.63 o 
  -8  10  12     1519.92     1607.04     80.10 o 
  -7  10  12      335.85      390.14     47.53 o 
  -6  10  12    10480.13    10012.71    182.16 o 
  -5  10  12     7653.50     7097.16    145.55 o 
  -4  10  12     2788.92     3143.71     94.15 o 
  -3  10  12       48.71       20.03     36.27 o 
  -2  10  12     2002.36     1902.83     86.14 o 
  -1  10  12    20660.64    20024.35    264.87 o 
   0  10  12     9603.54     9252.59    157.17 o 
   1  10  12     2722.44     2466.11     80.69 o 
   2  10  12    15989.14    15857.54    228.98 o 
   3  10  12      429.16      405.81     44.81 o 
   4  10  12      267.68      191.40     40.81 o 
   5  10  12     7097.01     6520.24    250.22 o 
   6  10  12      122.00      124.48     47.42 o 
   7  10  12     2026.17     1910.25    130.46 o 
   8  10  12    10231.37    10057.44    291.46 o 
   9  10  12      117.44      -37.26     98.77 o 
  10  10  12        2.39     -118.97     93.83 o 
  11  10  12      298.34      529.30    159.82 o 
 -11  11  12      492.49      382.94    127.50 o 
 -10  11  12     8074.53     8158.13    342.76 o 
  -9  11  12     5408.67     5697.75    171.35 o 
  -8  11  12       92.45      141.36     69.22 o 
  -7  11  12     1213.09     1217.89     70.47 o 
  -6  11  12       22.20      -17.07     31.18 o 
  -5  11  12    11049.69    10244.62    182.72 o 
  -4  11  12    11058.65    10230.86    209.06 o 
  -3  11  12      398.22      550.35     55.90 o 
  -2  11  12     2773.24     2661.80     97.81 o 
  -1  11  12      398.00      378.68     42.39 o 
   0  11  12     6059.68     5640.85    119.08 o 
   1  11  12     3192.69     3299.68     91.90 o 
   2  11  12      769.74      782.02     76.28 o 
   3  11  12     7354.52     6789.00    139.20 o 
   4  11  12     5065.88     4914.10    149.37 o 
   5  11  12      418.46      401.04     74.85 o 
   6  11  12     1146.42     1117.71    105.70 o 
   7  11  12     3615.50     3592.30    171.25 o 
   8  11  12     1003.86     1165.53    149.50 o 
   9  11  12      304.43      488.89    148.15 o 
  10  11  12     1319.63     1569.48    214.14 o 
  11  11  12      968.14      838.17    182.72 o 
 -10  12  12     3105.90     3219.33    235.24 o 
  -9  12  12     2186.85     2112.45    119.63 o 
  -8  12  12     6548.84     6268.77    183.63 o 
  -7  12  12     2116.08     2049.58    106.20 o 
  -6  12  12      332.26      289.27     45.91 o 
  -5  12  12     2382.13     2451.91     89.46 o 
  -4  12  12      271.39      375.38     49.27 o 
  -3  12  12        3.01       37.29     33.35 o 
  -2  12  12      553.48      539.88     54.04 o 
  -1  12  12     2060.77     1899.50     79.38 o 
   0  12  12      654.95      753.67     46.66 o 
   1  12  12      664.22      673.65     63.32 o 
   2  12  12       30.32      -19.19     37.37 o 
   3  12  12     5560.10     5438.06    156.96 o 
   4  12  12     2410.92     2462.67    112.63 o 
   5  12  12     1132.07      934.00     95.86 o 
   6  12  12       81.10      157.94     63.79 o 
   7  12  12     1424.82     1417.17    120.60 o 
   8  12  12      348.07      272.47     82.71 o 
   9  12  12      934.25     1274.08    190.35 o 
  10  12  12        0.23      -33.22    114.48 o 
  11  12  12      550.56      566.56    167.00 o 
  -9  13  12      359.89      255.89    100.11 o 
  -8  13  12     3113.60     3199.14    163.50 o 
  -7  13  12     2504.24     2524.73    113.04 o 
  -6  13  12     1940.30     2134.48    108.99 o 
  -5  13  12      165.34      162.92     38.69 o 
  -4  13  12    32606.77    32042.85    411.89 o 
  -3  13  12       24.86       89.21     37.90 o 
  -2  13  12     6282.70     5772.54    135.75 o 
  -1  13  12     9156.05     9262.77    213.09 o 
   0  13  12     4638.04     4230.09    118.68 o 
   1  13  12        1.49       25.73     36.96 o 
   2  13  12     2025.24     1803.34    157.57 o 
   3  13  12       22.56      -32.86     37.58 o 
   4  13  12     3982.21     3917.34    140.30 o 
   5  13  12      177.56       94.35     65.84 o 
   6  13  12      142.41      212.20     94.73 o 
   7  13  12      378.38      511.48     89.99 o 
   8  13  12     1545.34     1257.19    127.93 o 
   9  13  12      984.71     1015.05    180.92 o 
  10  13  12      802.89      824.25    187.21 o 
  -9  14  12      394.29      235.24    107.30 o 
  -8  14  12     1051.92      931.00    155.33 o 
  -7  14  12      608.23      563.31    113.81 o 
  -6  14  12       63.08       52.27     49.27 o 
  -5  14  12     1112.56     1025.09     61.02 o 
  -4  14  12     7106.20     7068.36    154.46 o 
  -3  14  12     3827.38     3710.00    139.15 o 
  -2  14  12     1362.10     1576.81     95.27 o 
  -1  14  12    14355.34    13287.58    269.08 o 
   0  14  12      143.47      118.07     41.64 o 
   1  14  12     9184.24     8544.11    221.87 o 
   2  14  12     1605.59     1493.85     79.16 o 
   3  14  12      573.35      442.52    122.14 o 
   4  14  12     8443.55     8459.44    295.89 o 
   5  14  12      566.24      498.10     69.76 o 
   6  14  12      406.08      520.57     93.96 o 
   7  14  12     2984.32     3129.63    174.26 o 
   8  14  12      388.36      413.10     92.96 o 
   9  14  12      454.93      183.17    126.15 o 
  10  14  12     1884.13     1573.97    228.51 o 
  -9  15  12       75.49      181.37    103.26 o 
  -8  15  12     1833.59     1907.71    141.75 o 
  -7  15  12      261.37      231.55     64.63 o 
  -6  15  12     1393.77     1412.97    137.94 o 
  -5  15  12      265.49      175.97     60.23 o 
  -4  15  12     2958.36     3118.77    175.73 o 
  -3  15  12     1297.30     1330.84    104.48 o 
  -2  15  12     4773.86     4495.28    149.35 o 
  -1  15  12      219.09      250.12     57.43 o 
   0  15  12        0.07      -27.69     37.71 o 
   1  15  12     1582.41     1535.78     81.08 o 
   2  15  12     1125.80      924.95     68.86 o 
   3  15  12       35.73        8.06     38.47 o 
   4  15  12       29.44       72.48     50.37 o 
   5  15  12     5909.76     5598.55    180.27 o 
   6  15  12     5425.48     5668.01    230.73 o 
   7  15  12     4050.93     3706.38    260.16 o 
   8  15  12       96.45      208.32     81.88 o 
   9  15  12     1206.76     1040.19    188.10 o 
  -9  16  12     1327.82     1556.91    190.35 o 
  -8  16  12     1773.96     1782.75    140.41 o 
  -7  16  12       78.25       57.86     56.62 o 
  -6  16  12     1866.33     1875.01    159.84 o 
  -5  16  12     2999.23     2767.22    136.54 o 
  -4  16  12       34.10       19.17     67.24 o 
  -3  16  12    10394.97    10956.24    334.39 o 
  -2  16  12       63.34       72.15     87.09 o 
  -1  16  12     4744.01     4387.53    203.44 o 
   0  16  12      305.18      385.52     60.98 o 
   1  16  12     6165.18     6357.70    156.43 o 
   2  16  12      412.19      475.80     59.28 o 
   3  16  12     7178.99     6925.18    167.71 o 
   4  16  12      767.71      806.46    120.35 o 
   5  16  12       70.53       56.32     58.78 o 
   6  16  12     2063.72     2327.04    132.51 o 
   7  16  12      314.88      311.03     96.75 o 
   8  16  12      721.10     1022.65    179.57 o 
   9  16  12     1620.78     1401.13    215.94 o 
  -9  17  12      740.64      802.25    162.07 o 
  -8  17  12       64.66       75.35     74.19 o 
  -7  17  12      288.18      241.89     71.64 o 
  -6  17  12     5442.51     5456.59    378.55 o 
  -5  17  12     1125.57     1063.74    101.82 o 
  -4  17  12      780.08      760.45    158.25 o 
  -3  17  12     2117.19     1903.79    151.56 o 
  -2  17  12     3064.68     3362.88    190.10 o 
  -1  17  12     1878.36     1849.27    148.24 o 
   0  17  12      148.54      192.07     60.09 o 
   1  17  12     4478.12     4511.70    197.69 o 
   2  17  12     2368.54     2317.95    123.90 o 
   3  17  12     3002.57     2881.84    128.82 o 
   4  17  12     8233.00     7667.68    215.30 o 
   5  17  12     7986.57     7934.43    227.15 o 
   6  17  12     2087.67     1991.32    173.50 o 
   7  17  12        3.76        4.71     56.50 o 
   8  17  12      754.09      756.61    121.26 o 
  -9  18  12      400.14      422.45    141.86 o 
  -8  18  12       31.06      -15.68     67.91 o 
  -7  18  12      427.30      662.21    115.77 o 
  -6  18  12     4138.96     4196.37    175.13 o 
  -5  18  12      234.16      604.53     88.23 o 
  -4  18  12      153.51      148.99    145.23 o 
  -3  18  12      334.42      444.90    103.32 o 
  -2  18  12      732.29      880.33    122.36 o 
  -1  18  12     2396.00     2335.16    169.89 o 
   0  18  12      816.01     1134.47     98.94 o 
   1  18  12     1372.38     1255.72    103.57 o 
   2  18  12      981.03     1008.77     93.85 o 
   3  18  12     1986.18     2110.74    122.75 o 
   4  18  12     2731.46     2730.25    248.26 o 
   5  18  12       10.97      124.28     79.29 o 
   6  18  12      466.91      454.46     82.99 o 
   7  18  12     1110.72     1268.44    190.53 o 
   8  18  12      164.81       57.45     80.58 o 
  -8  19  12     1054.89      865.81    131.34 o 
  -7  19  12      556.08      508.13     91.80 o 
  -6  19  12     1027.82      992.59    120.95 o 
  -5  19  12       29.74       18.33     62.80 o 
  -4  19  12     2356.04     2672.65    188.35 o 
  -3  19  12     4963.48     4335.29    227.36 o 
  -2  19  12     1179.09     1035.47    131.77 o 
  -1  19  12     1577.76     1569.06    148.97 o 
   0  19  12     1166.95     1051.57    101.60 o 
   1  19  12     3944.41     4351.55    172.61 o 
   2  19  12     2536.02     2586.99    139.77 o 
   3  19  12      276.50      212.80     71.17 o 
   4  19  12      120.36      128.79     77.30 o 
   5  19  12      995.02     1097.29    197.76 o 
   6  19  12      312.66      304.46     99.99 o 
   7  19  12      231.25      303.03    112.68 o 
  -7  20  12     1216.94     1545.82    127.34 o 
  -6  20  12      192.22      277.36     84.95 o 
  -5  20  12      340.11      199.96     79.85 o 
  -4  20  12      344.00      292.54    105.50 o 
  -3  20  12     1182.57     1101.55    143.25 o 
  -2  20  12     1454.04     1528.83    157.51 o 
  -1  20  12     2845.29     2321.97    141.08 o 
   0  20  12     2820.23     2831.29    149.16 o 
   1  20  12     1000.69     1190.27    109.47 o 
   2  20  12     6487.04     6574.92    217.67 o 
   3  20  12       14.46      -39.85     69.73 o 
   4  20  12      536.40      415.58    189.00 o 
   5  20  12      487.84      304.55     96.93 o 
   6  20  12      387.25      483.52    113.79 o 
  -6  21  12     2483.96     2993.32    165.04 o 
  -5  21  12      142.13       81.59     74.15 o 
  -4  21  12      446.42      424.13    122.21 o 
  -3  21  12        6.64      -88.93     71.72 o 
  -2  21  12       11.90       38.19     86.66 o 
  -1  21  12     1906.49     1787.60    132.61 o 
   0  21  12     1218.00     1387.80    120.65 o 
   1  21  12     4796.77     4984.51    195.80 o 
   2  21  12       83.09      148.55     74.51 o 
   3  21  12     1231.27     1464.76    163.64 o 
   4  21  12      340.46      376.36    105.01 o 
   5  21  12     4394.26     4467.69    559.60 o 
  -4  22  12       27.19       22.90     73.97 o 
  -3  22  12     2325.14     2501.46    201.24 o 
  -2  22  12      697.95      815.78    138.88 o 
  -1  22  12      960.07      807.11    156.80 o 
   0  22  12        1.78      135.62     74.99 o 
   1  22  12      504.16      451.12     93.14 o 
   2  22  12     2071.07     2209.42    146.20 o 
   3  22  12      607.28      529.89    115.95 o 
  -2  23  12        9.11       46.96     92.95 o 
  -1  23  12       40.60      137.00     81.53 o 
   0  23  12     1131.94     1375.18    154.09 o 
   1  23  12      693.36      704.33    111.83 o 
 -11   0  13     1372.76     1318.53    178.23 o 
  -9   0  13      169.48      494.73    115.38 o 
  -7   0  13    16800.78    17122.92    528.85 o 
  -5   0  13    19460.04    18881.90    308.07 o 
  -3   0  13    16032.52    17673.76    489.34 o 
  -1   0  13     6207.53     6238.43    247.81 o 
   1   0  13    44832.99    44150.65    670.04 o 
   3   0  13     1663.35     1293.46     82.38 o 
   5   0  13    31189.37    30591.00    519.57 o 
   7   0  13    35773.23    36137.20    899.67 o 
   9   0  13      312.77      283.73    113.13 o 
  11   0  13       48.59      -32.77     96.97 o 
 -12   1  13      253.93      298.09    125.25 o 
 -11   1  13     4669.19     4494.45    422.23 o 
 -10   1  13       47.61      -28.57     51.00 o 
  -9   1  13      581.64      410.14     78.66 o 
  -8   1  13     3569.24     3661.53    242.88 o 
  -7   1  13      689.03      711.17     83.65 o 
  -6   1  13     5064.12     5201.75    119.79 o 
  -5   1  13     5538.45     5436.44    111.11 o 
  -4   1  13      127.27      156.13     46.14 o 
  -3   1  13    22283.63    22039.69    405.37 o 
  -2   1  13     2427.06     2676.40    114.07 o 
  -1   1  13     1205.06     1417.37     85.96 o 
   0   1  13     1635.54     1965.67     64.74 o 
   1   1  13    18478.41    17993.13    223.47 o 
   2   1  13     5294.70     5060.47    102.41 o 
   3   1  13     5761.61     6015.08    120.08 o 
   4   1  13    26217.31    27227.93    336.78 o 
   5   1  13     2307.13     2392.14     91.35 o 
   6   1  13    14877.64    15103.53    260.48 o 
   7   1  13      876.57      973.18    120.76 o 
   8   1  13     4628.53     4783.45    192.67 o 
   9   1  13      756.73      852.74    105.19 o 
  10   1  13      263.76      162.70     81.27 o 
  11   1  13       89.90       46.68     78.63 o 
  12   1  13      207.74      249.79    102.36 o 
 -12   2  13     1364.83     1435.70    190.35 o 
 -11   2  13      165.83      313.32     82.91 o 
 -10   2  13      543.46      643.68     94.60 o 
  -9   2  13     4660.58     4426.58    233.45 o 
  -8   2  13      936.96      740.47     88.08 o 
  -7   2  13     6679.20     6318.58    206.89 o 
  -6   2  13      776.68      746.76     89.24 o 
  -5   2  13    19473.71    20382.46    290.29 o 
  -4   2  13     5718.07     5484.26    105.68 o 
  -3   2  13    12391.73    12507.24    274.52 o 
  -2   2  13      727.78      720.26    123.91 o 
  -1   2  13    12480.73    12565.58    199.18 o 
   0   2  13      315.75      460.70     37.61 o 
   1   2  13      286.81      418.48     35.83 o 
   2   2  13     3041.11     2846.06     77.45 o 
   3   2  13      541.07      548.66     43.36 o 
   4   2  13     2742.80     2509.98     73.93 o 
   5   2  13      122.67      101.24     34.08 o 
   6   2  13      277.50      274.99     46.69 o 
   7   2  13     3319.90     3447.85    382.94 o 
   8   2  13     2106.31     1922.55    130.78 o 
   9   2  13     7687.62     8223.06    269.10 o 
  10   2  13      398.51      467.30    163.19 o 
  11   2  13      678.54      713.63    195.96 o 
  12   2  13     4116.93     4610.31    232.05 o 
 -12   3  13     3960.30     3645.82    273.40 o 
 -11   3  13     7389.71     6792.48    252.11 o 
 -10   3  13     4290.44     4049.47    187.72 o 
  -9   3  13     9920.98    10054.30    289.03 o 
  -8   3  13     3986.32     3602.92    161.70 o 
  -7   3  13     5552.17     5179.84    134.08 o 
  -6   3  13     1253.10     1214.02    122.51 o 
  -5   3  13    13785.75    14837.37    232.60 o 
  -4   3  13      700.37      652.17     42.83 o 
  -3   3  13     1929.53     2111.76     64.29 o 
  -2   3  13     4277.67     3985.71    137.91 o 
  -1   3  13     1844.73     1857.12     63.73 o 
   0   3  13     5837.89     5466.93    115.14 o 
   1   3  13     9931.71     9923.26    176.21 o 
   2   3  13     1144.42     1220.35     61.99 o 
   3   3  13    17329.49    16394.99    204.39 o 
   4   3  13     6794.49     6292.26    116.40 o 
   5   3  13     2765.10     2298.63     81.12 o 
   6   3  13      447.72      497.49     55.66 o 
   7   3  13     4072.76     3994.37    168.20 o 
   8   3  13      800.16      740.33    166.11 o 
   9   3  13     2046.77     2089.57    143.85 o 
  10   3  13      645.94      651.46    197.98 o 
  11   3  13     2652.03     2693.81    339.40 o 
  12   3  13      420.19      457.20    113.63 o 
 -12   4  13       26.60       84.40    100.56 o 
 -11   4  13      497.16      382.28     88.08 o 
 -10   4  13     1504.24     1649.21    128.56 o 
  -9   4  13     1511.41     1253.80    110.63 o 
  -8   4  13     1577.74     1392.35    169.25 o 
  -7   4  13     9732.56     9381.49    189.96 o 
  -6   4  13       17.61      -19.98     28.68 o 
  -5   4  13     5166.26     4918.93    144.53 o 
  -4   4  13     5417.81     5565.63    161.44 o 
  -3   4  13    35685.86    34794.89    368.92 o 
  -2   4  13     1080.54      904.47     40.28 o 
  -1   4  13     1874.70     1528.18     56.82 o 
   0   4  13     2590.36     2901.27    122.58 o 
   1   4  13    11800.61    12722.17    225.11 o 
   2   4  13      305.89      495.65     35.92 o 
   3   4  13     3174.93     3042.03     78.41 o 
   4   4  13    10884.05    10522.71    158.05 o 
   5   4  13    12761.91    11875.71    269.82 o 
   6   4  13      556.79      704.71     61.30 o 
   7   4  13     2078.85     2149.88    129.65 o 
   8   4  13      868.94      580.15     88.08 o 
   9   4  13      242.30      149.44     71.59 o 
  10   4  13      651.04      744.62    111.87 o 
  11   4  13       85.00       57.22     79.04 o 
  12   4  13     1161.37     1362.56    190.35 o 
 -12   5  13      664.81      630.76    151.74 o 
 -11   5  13     4062.50     3788.58    265.32 o 
 -10   5  13     8363.03     8184.54    267.74 o 
  -9   5  13      862.13      744.26     93.01 o 
  -8   5  13     5210.31     5048.18    269.59 o 
  -7   5  13     3475.85     3450.60    112.58 o 
  -6   5  13     2328.97     2480.85    109.94 o 
  -5   5  13      915.58      833.46     54.45 o 
  -4   5  13     2900.61     2804.57     87.86 o 
  -3   5  13     8829.27     8195.17    144.79 o 
  -2   5  13       98.35       46.48     23.06 o 
  -1   5  13     1608.93     1189.67     53.93 o 
   0   5  13     1003.12     1091.11     55.91 o 
   1   5  13    20119.13    19027.98    250.12 o 
   2   5  13     9683.33    10653.75    172.20 o 
   3   5  13      423.18      437.10     37.53 o 
   4   5  13      616.96      691.06     46.59 o 
   5   5  13      902.88      929.25     58.91 o 
   6   5  13      187.59      202.77     47.04 o 
   7   5  13      247.64      246.76     52.58 o 
   8   5  13      508.41      520.36     85.64 o 
   9   5  13     2368.29     2043.89    145.39 o 
  10   5  13      365.63      283.67     91.02 o 
  11   5  13     6602.96     6770.79    272.85 o 
  12   5  13      523.18      576.50    120.90 o 
 -12   6  13      898.57      830.08    158.92 o 
 -11   6  13     1066.15     1070.27    162.07 o 
 -10   6  13      128.55      190.24     90.01 o 
  -9   6  13     3857.26     3175.98    328.85 o 
  -8   6  13     4022.52     3769.32    124.27 o 
  -7   6  13     7789.19     8089.93    178.49 o 
  -6   6  13      390.60      298.07     44.89 o 
  -5   6  13      886.52      862.81     57.79 o 
  -4   6  13     1106.54     1160.44     62.77 o 
  -3   6  13       27.37       27.81     42.05 o 
  -2   6  13      944.86     1094.49     53.98 o 
  -1   6  13    10875.33    10777.89    182.17 o 
   0   6  13     1832.97     1749.49     63.68 o 
   1   6  13      733.98      777.35     48.34 o 
   2   6  13     1180.70     1386.25     79.96 o 
   3   6  13     4433.06     4304.62    106.74 o 
   4   6  13    13484.38    12943.21    183.97 o 
   5   6  13    11233.37    10127.37    180.03 o 
   6   6  13      904.88      850.13     61.89 o 
   7   6  13      130.42      172.09     50.43 o 
   8   6  13        2.12      -52.29     51.42 o 
   9   6  13     2417.58     2499.57    356.01 o 
  10   6  13      810.51      738.22    164.54 o 
  11   6  13       11.90      -37.51     78.07 o 
  12   6  13      434.93      301.30    102.08 o 
 -12   7  13      811.84      686.43    151.29 o 
 -11   7  13      247.69      218.18    105.50 o 
 -10   7  13      331.18      364.52     84.18 o 
  -9   7  13     1016.56      998.97    132.21 o 
  -8   7  13      169.86      139.20     44.62 o 
  -7   7  13     2568.44     2444.75    127.97 o 
  -6   7  13     1517.81     1399.62     74.40 o 
  -5   7  13       23.15       12.52     32.77 o 
  -4   7  13     5778.54     5213.50    217.56 o 
  -3   7  13    25675.71    25125.25    447.62 o 
  -2   7  13     3853.60     3605.50     88.56 o 
  -1   7  13    20688.46    20409.31    330.87 o 
   0   7  13      998.28     1000.55     56.87 o 
   1   7  13     1634.77     1456.91     62.55 o 
   2   7  13     1816.80     1782.20     70.17 o 
   3   7  13     6244.82     5469.33    127.09 o 
   4   7  13     3156.53     2944.03     93.38 o 
   5   7  13     5443.69     5648.11    131.37 o 
   6   7  13     6925.74     6086.99    141.88 o 
   7   7  13      490.53      501.64     64.68 o 
   8   7  13      113.97      224.31     72.10 o 
   9   7  13      294.02      306.97     88.52 o 
  10   7  13      721.56      680.95    199.10 o 
  11   7  13      167.02      190.33     90.28 o 
  12   7  13        1.06       30.44     81.45 o 
 -12   8  13      364.47      260.38    127.95 o 
 -11   8  13     5759.42     5817.78    325.48 o 
 -10   8  13     1138.49     1277.72    116.82 o 
  -9   8  13     1913.14     1737.32    127.25 o 
  -8   8  13     1169.17     1173.05    115.44 o 
  -7   8  13       99.56       88.86     39.87 o 
  -6   8  13     9304.00     8432.67    180.96 o 
  -5   8  13      412.51      384.21     48.14 o 
  -4   8  13     1522.57     1799.04    116.51 o 
  -3   8  13     2154.54     2222.12     94.41 o 
  -2   8  13    14597.28    13756.26    217.79 o 
  -1   8  13      835.42      796.23     48.69 o 
   0   8  13     1017.02     1199.94     72.49 o 
   1   8  13      238.93      196.80     35.48 o 
   2   8  13    16244.76    15344.22    224.83 o 
   3   8  13      257.85      398.22     44.42 o 
   4   8  13     2979.97     2817.91     92.95 o 
   5   8  13      393.27      332.44     52.57 o 
   6   8  13       52.26       89.25     43.68 o 
   7   8  13      888.86     1043.35    102.38 o 
   8   8  13      366.08      479.50     91.20 o 
   9   8  13      940.15      980.44    120.15 o 
  10   8  13     3157.22     3261.59    353.54 o 
  11   8  13     5233.94     5613.17    254.90 o 
  12   8  13     1580.14     1752.64    170.02 o 
 -12   9  13      622.83      402.70    131.54 o 
 -11   9  13      196.16      268.02    111.34 o 
 -10   9  13     3690.50     3656.15    251.85 o 
  -9   9  13     2378.29     2479.20    121.27 o 
  -8   9  13     7570.01     8043.00    169.19 o 
  -7   9  13     1381.77     1536.84     74.68 o 
  -6   9  13      694.19      687.28     55.66 o 
  -5   9  13     2345.27     2129.08    113.85 o 
  -4   9  13     2117.20     2048.51     77.33 o 
  -3   9  13     1233.94     1179.39     73.32 o 
  -2   9  13     4458.95     4164.87    159.66 o 
  -1   9  13    15707.38    15270.46    318.18 o 
   0   9  13      101.66       37.76     30.04 o 
   1   9  13     2838.21     2606.89    131.06 o 
   2   9  13     3867.73     3616.52     99.42 o 
   3   9  13     4433.54     4497.54    112.96 o 
   4   9  13      145.49      156.18     39.53 o 
   5   9  13      541.68      391.02     55.67 o 
   6   9  13    17132.05    16727.35    298.89 o 
   7   9  13      654.09      659.10     70.72 o 
   8   9  13     2121.48     2045.42    136.59 o 
   9   9  13     2382.08     2532.50    168.94 o 
  10   9  13     8538.50     8822.54    311.25 o 
  11   9  13     3715.64     3681.67    241.08 o 
 -11  10  13     1112.04     1107.98    169.70 o 
 -10  10  13       62.91       32.77     85.75 o 
  -9  10  13     1160.15     1098.58    109.10 o 
  -8  10  13       88.41       88.54     41.96 o 
  -7  10  13     1356.09     1321.93    124.27 o 
  -6  10  13       37.89       40.07     34.23 o 
  -5  10  13    29482.39    28244.69    362.12 o 
  -4  10  13      337.05      351.27     60.90 o 
  -3  10  13      375.35      409.38     53.72 o 
  -2  10  13    24235.19    22473.71    347.67 o 
  -1  10  13    13412.64    13451.13    203.18 o 
   0  10  13     2833.14     2735.75     86.38 o 
   1  10  13       60.12      103.28     34.54 o 
   2  10  13        8.34      -15.34     27.42 o 
   3  10  13     5186.64     5045.70    119.74 o 
   4  10  13     5774.30     5141.85    124.75 o 
   5  10  13     2055.56     1889.92     92.66 o 
   6  10  13     1922.87     1731.78    119.68 o 
   7  10  13      364.99      358.42     78.88 o 
   8  10  13     1321.67     1487.33    187.21 o 
   9  10  13     2014.03     2177.79    225.82 o 
  10  10  13      430.29      203.82    128.84 o 
  11  10  13     2784.81     3130.44    290.46 o 
 -11  11  13      114.87      200.23    110.44 o 
 -10  11  13     2182.38     1858.60    189.90 o 
  -9  11  13     4502.23     5026.22    221.33 o 
  -8  11  13      711.77      679.63     62.43 o 
  -7  11  13     7925.48     7601.85    163.54 o 
  -6  11  13     4404.98     4093.08    114.94 o 
  -5  11  13     4210.11     4355.76    115.97 o 
  -4  11  13        8.78       68.27     42.17 o 
  -3  11  13      396.12      418.86     54.14 o 
  -2  11  13     3818.95     3672.97    119.03 o 
  -1  11  13       26.81       13.21     30.29 o 
   0  11  13     7322.25     7258.07    141.02 o 
   1  11  13      582.14      697.12     51.11 o 
   2  11  13     1089.04      845.70     55.45 o 
   3  11  13     4484.22     4140.38    136.87 o 
   4  11  13       16.49        6.86     37.40 o 
   5  11  13     6642.46     6453.25    180.41 o 
   6  11  13     4985.91     4730.71    191.41 o 
   7  11  13      511.03      460.16     82.45 o 
   8  11  13     7333.70     7114.28    249.91 o 
   9  11  13      473.58      632.10    155.78 o 
  10  11  13     1134.29      699.44    175.09 o 
  11  11  13      631.07      870.94    193.49 o 
 -10  12  13     1330.50     1545.69    178.68 o 
  -9  12  13      977.43     1124.42    220.20 o 
  -8  12  13        0.24        9.14     46.93 o 
  -7  12  13       74.07      112.74     42.71 o 
  -6  12  13      193.92      226.90     44.72 o 
  -5  12  13     2519.23     2437.05     90.02 o 
  -4  12  13     2841.69     2702.26    108.32 o 
  -3  12  13       20.98      -46.10     44.73 o 
  -2  12  13       46.10       68.14     40.16 o 
  -1  12  13     1588.94     1604.75     70.70 o 
   0  12  13     7127.61     7413.32    153.44 o 
   1  12  13     2918.68     2764.30    135.50 o 
   2  12  13     1155.04     1245.48     81.26 o 
   3  12  13     1583.16     1312.28     85.40 o 
   4  12  13       29.21       13.18     40.46 o 
   5  12  13      820.58      863.10     78.38 o 
   6  12  13      726.52      757.15    111.56 o 
   7  12  13      596.90      680.22     97.38 o 
   8  12  13      566.75      529.76    129.07 o 
   9  12  13     4558.84     4483.99    310.22 o 
  10  12  13       28.58       44.44    105.05 o 
  -9  13  13     1453.08     1482.84    190.35 o 
  -8  13  13     1789.09     1957.81    108.21 o 
  -7  13  13     1468.27     1433.79     79.17 o 
  -6  13  13       67.38       84.22     40.92 o 
  -5  13  13      666.93      674.97     57.59 o 
  -4  13  13     4413.61     4294.30    134.71 o 
  -3  13  13     1331.46     1396.55     80.63 o 
  -2  13  13      993.02     1119.17     94.80 o 
  -1  13  13    10615.22    10431.57    219.37 o 
   0  13  13     1871.59     1908.61    119.51 o 
   1  13  13     4387.85     4099.46    135.97 o 
   2  13  13      380.92      404.53     63.59 o 
   3  13  13      431.98      344.73     59.05 o 
   4  13  13     7936.41     7358.05    195.79 o 
   5  13  13     3129.42     2861.62    130.54 o 
   6  13  13      154.00       42.67     61.35 o 
   7  13  13     4586.96     4231.60    196.10 o 
   8  13  13     1841.29     2043.23    152.23 o 
   9  13  13     2947.08     2940.09    263.53 o 
  10  13  13        0.05      -72.28    105.50 o 
  -8  14  13     1577.11     1598.69    214.59 o 
  -7  14  13     1167.32     1327.78    143.21 o 
  -6  14  13      264.19      128.66     53.17 o 
  -5  14  13     3246.77     3259.11    106.84 o 
  -4  14  13       11.46       59.88     48.74 o 
  -3  14  13      771.23      796.36    103.16 o 
  -2  14  13     1808.56     2049.74    108.52 o 
  -1  14  13     9731.25     9120.91    230.55 o 
   0  14  13      605.83      660.45     60.26 o 
   1  14  13     2056.12     2159.90    102.20 o 
   2  14  13     2388.97     2141.47    106.60 o 
   3  14  13     2339.45     2556.88    117.84 o 
   4  14  13     1160.46     1058.27    107.43 o 
   5  14  13      994.04      816.61     88.99 o 
   6  14  13       88.39       75.65     59.39 o 
   7  14  13      865.73     1006.34    158.70 o 
   8  14  13      109.31      -27.61     65.34 o 
   9  14  13       10.33      -67.34     99.66 o 
  10  14  13      428.20      378.01    155.78 o 
  -8  15  13     2727.82     2717.68    165.13 o 
  -7  15  13     1127.89     1268.73    120.53 o 
  -6  15  13      489.93      616.12    127.95 o 
  -5  15  13     1205.74     1256.34     99.29 o 
  -4  15  13     2242.37     2132.22    153.64 o 
  -3  15  13     6400.07     6107.68    181.68 o 
  -2  15  13        0.96      -16.16     43.73 o 
  -1  15  13     1126.54     1238.62    106.60 o 
   0  15  13     1184.94     1193.42    103.81 o 
   1  15  13      232.71      285.40     50.12 o 
   2  15  13       17.68       28.02     44.98 o 
   3  15  13     2704.57     2653.97    122.46 o 
   4  15  13     4512.09     4632.91    161.78 o 
   5  15  13     1106.81     1170.35     96.55 o 
   6  15  13     3511.13     3311.21    204.68 o 
   7  15  13      461.79      380.09     94.43 o 
   8  15  13      338.00      320.80     94.69 o 
   9  15  13     1734.76     1551.53    215.49 o 
  -8  16  13       25.13      -14.81     70.76 o 
  -7  16  13      139.14      102.91     73.33 o 
  -6  16  13      121.28      180.09     73.10 o 
  -5  16  13      267.81      335.37     71.73 o 
  -4  16  13      405.43      406.30     95.85 o 
  -3  16  13     1895.48     1963.75    151.21 o 
  -2  16  13     1699.17     1805.67    144.04 o 
  -1  16  13       91.37       91.82     51.18 o 
   0  16  13     3163.68     3105.78    111.56 o 
   1  16  13       36.80       52.25     40.37 o 
   2  16  13     2459.75     2643.06    107.09 o 
   3  16  13      500.82      691.34     78.35 o 
   4  16  13       68.94       49.05     59.68 o 
   5  16  13     2420.73     2127.94    188.78 o 
   6  16  13     2220.16     2379.69    136.67 o 
   7  16  13       17.22      -16.22     99.03 o 
   8  16  13      133.64      165.27     88.89 o 
   9  16  13       70.44      174.19    133.78 o 
  -8  17  13      622.36      731.83    166.11 o 
  -7  17  13     2477.57     2272.54    329.07 o 
  -6  17  13      411.10      491.89     81.50 o 
  -5  17  13       27.18      -97.36     70.78 o 
  -4  17  13       25.19      -35.31     67.75 o 
  -3  17  13     2538.02     2534.98    173.96 o 
  -2  17  13      261.02      392.26     96.78 o 
  -1  17  13      717.15      633.75     80.57 o 
   0  17  13      163.06      277.01     66.14 o 
   1  17  13      276.36      411.77     68.77 o 
   2  17  13     1278.22     1209.68    148.13 o 
   3  17  13      354.03      316.72     67.17 o 
   4  17  13     5595.47     5439.89    185.97 o 
   5  17  13     1111.51     1323.28    123.34 o 
   6  17  13     2948.84     2628.67    170.50 o 
   7  17  13       68.72      121.51     68.97 o 
   8  17  13      284.73      411.02    106.59 o 
  -8  18  13      145.10      160.55    104.38 o 
  -7  18  13     3030.76     3001.24    183.36 o 
  -6  18  13     2805.48     2836.73    151.86 o 
  -5  18  13     3779.51     3740.43    168.93 o 
  -4  18  13     1217.11     1364.64    147.81 o 
  -3  18  13      911.26     1173.41    143.01 o 
  -2  18  13       34.58        6.70     72.58 o 
  -1  18  13       25.17        8.59     56.10 o 
   0  18  13       92.74       23.10     57.28 o 
   1  18  13       31.24       51.98     56.95 o 
   2  18  13     2791.98     2757.39    136.66 o 
   3  18  13      576.23      698.12     88.98 o 
   4  18  13     1341.06     1285.41    182.72 o 
   5  18  13     1851.10     1680.94    151.35 o 
   6  18  13     1549.46     1659.88    120.76 o 
   7  18  13     1365.71     1324.41    116.58 o 
  -8  19  13     1050.32      851.18    175.09 o 
  -7  19  13      584.62      577.08    139.83 o 
  -6  19  13      372.27      442.65     87.39 o 
  -5  19  13      365.67      399.68     94.15 o 
  -4  19  13       63.60       -8.21     79.31 o 
  -3  19  13      155.77      138.81     94.12 o 
  -2  19  13     1863.11     2281.79    178.94 o 
  -1  19  13       30.69      -39.64     57.47 o 
   0  19  13      511.18      482.07     82.88 o 
   1  19  13     1107.27     1222.63    105.56 o 
   2  19  13     4553.57     4698.94    209.39 o 
   3  19  13       30.92      -31.51     72.73 o 
   4  19  13      944.81      844.42    173.96 o 
   5  19  13       77.69       92.29     76.17 o 
   6  19  13       62.61       67.61     77.85 o 
  -7  20  13     3938.29     4247.08    290.54 o 
  -6  20  13      868.91      831.21    140.58 o 
  -5  20  13     7186.32     7304.72    241.61 o 
  -4  20  13      211.68      173.96    105.75 o 
  -3  20  13       53.10       44.79     85.22 o 
  -2  20  13     3758.50     3503.86    215.43 o 
  -1  20  13      233.18      155.24     72.06 o 
   0  20  13      258.70      209.22     79.68 o 
   1  20  13     5071.28     5153.69    206.95 o 
   2  20  13      456.75      592.49     97.75 o 
   3  20  13      287.63       99.79     84.60 o 
   4  20  13     1354.54     1272.74    142.83 o 
   5  20  13     3744.38     3656.92    213.53 o 
  -5  21  13     1463.63     1507.41    131.14 o 
  -4  21  13       41.78      -80.50    112.68 o 
  -3  21  13     1978.51     2334.59    325.48 o 
  -2  21  13      550.91      534.85    124.12 o 
  -1  21  13        0.96       68.01     71.75 o 
   0  21  13      203.50      160.41     75.47 o 
   1  21  13       47.49        1.89     62.09 o 
   2  21  13      189.47      218.44     76.81 o 
   3  21  13     4473.65     4492.16    465.32 o 
   4  21  13     3998.92     3329.69    210.32 o 
  -4  22  13        0.20      -21.00     71.87 o 
  -3  22  13     6006.39     6527.21    303.31 o 
  -2  22  13       66.35       12.78     88.89 o 
  -1  22  13     3318.87     3531.36    177.16 o 
   0  22  13     3589.08     3973.41    184.68 o 
   1  22  13       14.17      -14.10     63.58 o 
   2  22  13        5.44      -14.18     66.30 o 
 -12   0  14     1332.57      852.98    165.66 o 
 -10   0  14      813.51      593.50    136.48 o 
  -8   0  14     2853.97     2634.36    202.02 o 
  -6   0  14      340.50      467.34    103.70 o 
  -4   0  14     2884.17     2518.99    169.70 o 
  -2   0  14       68.61       56.57     55.67 o 
   0   0  14     3074.07     1911.38     90.01 o 
   2   0  14    17752.27    17395.74    324.06 o 
   4   0  14    13896.65    13060.54    456.34 o 
   6   0  14     3389.46     3148.61    129.01 o 
   8   0  14     4599.90     4653.68    271.16 o 
  10   0  14    18633.16    18855.37    646.92 o 
  12   0  14     1117.25     1425.82    223.12 o 
 -12   1  14       10.24      -90.47     60.31 o 
 -11   1  14     8284.21     7760.10    401.80 o 
 -10   1  14       14.82       56.86     61.52 o 
  -9   1  14        9.43       15.71     54.60 o 
  -8   1  14      575.47      525.88     81.73 o 
  -7   1  14        8.50        2.62     49.04 o 
  -6   1  14     7142.72     7281.44    395.51 o 
  -5   1  14     3582.87     3538.52    239.28 o 
  -4   1  14    11736.99    11751.98    274.70 o 
  -3   1  14      429.39      395.18     75.20 o 
  -2   1  14      334.66      383.47     57.08 o 
  -1   1  14       78.50        3.23     37.27 o 
   0   1  14    25242.53    24179.25    341.45 o 
   1   1  14      327.72      339.49     41.21 o 
   2   1  14     1161.26     1261.40     55.75 o 
   3   1  14      749.29      714.75     49.27 o 
   4   1  14     1010.54      915.85     59.64 o 
   5   1  14        7.66       -3.14     27.57 o 
   6   1  14        0.87      -49.54     33.03 o 
   7   1  14     2794.80     2906.29    164.31 o 
   8   1  14     4355.92     4328.82    187.25 o 
   9   1  14        9.14      -95.10    129.74 o 
  10   1  14       49.57      -79.69     68.57 o 
  11   1  14        0.73       76.18     78.21 o 
  12   1  14      133.09      155.18    101.24 o 
 -12   2  14       46.17      -15.22     66.55 o 
 -11   2  14        9.84       64.74     68.66 o 
 -10   2  14      717.93      799.63    102.51 o 
  -9   2  14     1602.19     1649.19    204.72 o 
  -8   2  14     4747.58     4759.18    188.72 o 
  -7   2  14      258.20      222.29     64.44 o 
  -6   2  14     3243.96     3123.29    143.30 o 
  -5   2  14       89.78       70.45     47.55 o 
  -4   2  14    16732.63    16551.47    375.54 o 
  -3   2  14    14203.03    13853.52    380.92 o 
  -2   2  14    15190.03    15654.21    321.54 o 
  -1   2  14     3244.40     3446.89     77.25 o 
   0   2  14     7286.74     6759.63    132.47 o 
   1   2  14    52193.56    51621.87    537.36 o 
   2   2  14    11348.29    11472.01    172.87 o 
   3   2  14      907.73     1131.13     57.73 o 
   4   2  14      804.54      903.20     70.03 o 
   5   2  14      262.82      212.35     36.57 o 
   6   2  14     2798.15     2618.45    101.61 o 
   7   2  14        0.65      -73.54     49.03 o 
   8   2  14     1372.46     1476.10    120.95 o 
   9   2  14       59.35      113.44     70.12 o 
  10   2  14      372.23      395.66    103.27 o 
  11   2  14      109.31       85.52     98.54 o 
  12   2  14     1352.06     1537.12    227.16 o 
 -12   3  14      348.28      178.68    110.44 o 
 -11   3  14      393.89      174.55     76.49 o 
 -10   3  14      959.90      841.74    104.87 o 
  -9   3  14        3.15      -11.92     52.31 o 
  -8   3  14       45.82       86.85     55.38 o 
  -7   3  14        0.31       15.87     76.09 o 
  -6   3  14      128.64       13.49     46.95 o 
  -5   3  14     1215.68     1034.50     88.88 o 
  -4   3  14       52.87       46.73     30.27 o 
  -3   3  14     3254.05     3282.22     80.35 o 
  -2   3  14    18301.36    17454.55    346.99 o 
  -1   3  14     7323.44     7521.64    175.41 o 
   0   3  14     9595.45    10219.21    175.61 o 
   1   3  14       13.70       85.57     32.03 o 
   2   3  14    36685.47    35126.30    396.73 o 
   3   3  14       35.87       47.79     28.01 o 
   4   3  14    11857.04    11853.58    172.87 o 
   5   3  14      312.64      333.68     39.88 o 
   6   3  14       18.20        8.98     33.15 o 
   7   3  14     2487.74     2428.96    136.00 o 
   8   3  14      202.27      145.03    121.44 o 
   9   3  14     6978.96     7120.69    252.69 o 
  10   3  14    11716.61    12066.77    353.13 o 
  11   3  14      353.17      447.91    175.53 o 
  12   3  14    10309.00    10902.04    363.46 o 
 -12   4  14      906.90      699.89    156.68 o 
 -11   4  14       11.93      -89.94     59.96 o 
 -10   4  14     2490.78     2445.48    156.98 o 
  -9   4  14     1388.53     1322.25    114.80 o 
  -8   4  14     4147.07     3924.62    174.11 o 
  -7   4  14     5986.07     5839.44    202.84 o 
  -6   4  14     4834.82     4649.52    174.56 o 
  -5   4  14        0.86      -24.76     26.69 o 
  -4   4  14    20277.87    20025.72    354.90 o 
  -3   4  14     2082.91     1782.67     66.44 o 
  -2   4  14    16445.98    14899.54    217.36 o 
  -1   4  14      868.24      768.99     75.77 o 
   0   4  14     7048.41     7327.99    143.35 o 
   1   4  14    13265.89    13191.40    218.70 o 
   2   4  14     4074.24     3809.83     97.98 o 
   3   4  14      171.26      143.85     31.22 o 
   4   4  14       76.36       67.88     31.48 o 
   5   4  14     1922.14     2131.56     82.61 o 
   6   4  14      713.13      742.20    125.74 o 
   7   4  14        3.65        1.81     55.15 o 
   8   4  14     2044.95     1858.04    130.63 o 
   9   4  14      462.28      529.88     95.96 o 
  10   4  14     2176.99     2240.26    165.05 o 
  11   4  14     2808.61     2720.39    182.18 o 
  12   4  14     2099.62     2374.16    184.02 o 
 -12   5  14      114.02      -26.04     89.79 o 
 -11   5  14     8298.02     8710.05    295.68 o 
 -10   5  14      320.77      292.63     80.09 o 
  -9   5  14     1617.13     1943.35    134.91 o 
  -8   5  14      467.84      619.92     86.80 o 
  -7   5  14      570.37      486.69     75.77 o 
  -6   5  14      758.27      834.82    175.31 o 
  -5   5  14    23760.78    22964.05    333.52 o 
  -4   5  14     2143.12     2105.14     89.96 o 
  -3   5  14    32404.70    31746.42    617.96 o 
  -2   5  14     5808.01     5805.90    116.25 o 
  -1   5  14      175.60      145.92     29.86 o 
   0   5  14    16635.76    15781.43    243.05 o 
   1   5  14     5866.98     6561.38    127.53 o 
   2   5  14     1380.38     1284.79     61.82 o 
   3   5  14     4951.48     4703.28     99.78 o 
   4   5  14    15019.99    14322.02    197.86 o 
   5   5  14    14588.98    15479.99    214.04 o 
   6   5  14     1078.03     1106.10     66.72 o 
   7   5  14       21.21      -11.73     81.03 o 
   8   5  14     1331.31     1587.96    156.68 o 
   9   5  14     2796.11     2433.25    158.03 o 
  10   5  14       74.83      -27.32     71.21 o 
  11   5  14     2039.99     2106.61    172.39 o 
  12   5  14     1566.49     1605.26    164.12 o 
 -12   6  14       48.25       55.67    104.60 o 
 -11   6  14     6072.05     5528.63    233.62 o 
 -10   6  14     1977.82     1748.32    136.01 o 
  -9   6  14     1559.83     1554.18    142.09 o 
  -8   6  14      513.61      476.56     84.18 o 
  -7   6  14     7086.57     6611.53    215.38 o 
  -6   6  14      909.34      959.49     62.80 o 
  -5   6  14    10175.45    10396.84    194.67 o 
  -4   6  14     4302.08     4623.85    117.38 o 
  -3   6  14     2232.04     2053.79     71.07 o 
  -2   6  14      777.07      764.65     66.80 o 
  -1   6  14       23.75       28.34     27.78 o 
   0   6  14     7782.34     7607.95    137.30 o 
   1   6  14     7432.09     7899.53    143.73 o 
   2   6  14    13914.94    13850.37    209.97 o 
   3   6  14      193.16      114.88     35.19 o 
   4   6  14      390.10      399.69     41.71 o 
   5   6  14     9843.41     9462.96    159.46 o 
   6   6  14     5299.21     5358.73    171.78 o 
   7   6  14    14387.10    13629.11    232.70 o 
   8   6  14     1905.73     2095.53    141.75 o 
   9   6  14     2603.98     2426.62    274.97 o 
  10   6  14     2564.71     2204.73    163.41 o 
  11   6  14       45.95       -3.86     81.78 o 
  12   6  14      162.13      192.73     96.63 o 
 -12   7  14      233.52       -6.29    100.56 o 
 -11   7  14     1433.79     1554.67    189.00 o 
 -10   7  14     1182.29     1141.41    227.39 o 
  -9   7  14       80.86      -19.46     55.28 o 
  -8   7  14     1034.52     1029.77    101.83 o 
  -7   7  14     1027.18     1124.72     98.92 o 
  -6   7  14     4133.67     3720.22    115.58 o 
  -5   7  14     1022.70     1116.10     65.91 o 
  -4   7  14     3862.89     3596.71    107.59 o 
  -3   7  14       39.76       85.81     31.38 o 
  -2   7  14      450.72      442.48     43.28 o 
  -1   7  14      499.96      409.50     39.64 o 
   0   7  14     4695.43     4681.08    106.56 o 
   1   7  14       47.60       38.28     28.17 o 
   2   7  14      200.90      170.23     36.28 o 
   3   7  14       53.69       53.62     33.82 o 
   4   7  14     9810.75     9479.66    175.05 o 
   5   7  14        9.15      -48.78     33.47 o 
   6   7  14       68.07       45.83     36.92 o 
   7   7  14     5592.95     5742.68    143.55 o 
   8   7  14     2426.02     2340.50    200.45 o 
   9   7  14      322.39      208.23     87.33 o 
  10   7  14    10309.82     9906.43    323.95 o 
  11   7  14       62.51      -56.06     71.43 o 
 -12   8  14     1558.16     1430.31    191.70 o 
 -11   8  14     1634.25     1829.87    198.43 o 
 -10   8  14     1755.50     1913.03    246.15 o 
  -9   8  14      486.80      422.77    129.97 o 
  -8   8  14      567.95      496.22     80.79 o 
  -7   8  14       82.90       55.11     50.88 o 
  -6   8  14      409.43      391.97     64.24 o 
  -5   8  14     4300.87     4322.89    122.79 o 
  -4   8  14     2100.98     2085.84     96.42 o 
  -3   8  14      459.97      484.24     55.88 o 
  -2   8  14      521.16      593.26     48.34 o 
  -1   8  14     2854.97     2810.42     84.11 o 
   0   8  14       81.21       35.23     29.54 o 
   1   8  14    13576.11    12625.23    196.33 o 
   2   8  14      563.63      526.46     49.96 o 
   3   8  14     5814.99     5691.40    189.02 o 
   4   8  14    27383.03    25257.56    336.25 o 
   5   8  14       30.91      -39.64     33.39 o 
   6   8  14     1288.16     1300.76     84.80 o 
   7   8  14     1965.16     2191.05     96.16 o 
   8   8  14      433.78      328.53     70.45 o 
   9   8  14     3918.01     3979.13    203.24 o 
  10   8  14      204.63       86.99     83.05 o 
  11   8  14     2646.33     2803.34    193.22 o 
 -12   9  14      397.47      215.04    125.70 o 
 -11   9  14        3.17      -25.14     94.28 o 
 -10   9  14      185.99      114.48     95.62 o 
  -9   9  14     7755.35     7267.65    203.53 o 
  -8   9  14     3638.32     3652.94    234.05 o 
  -7   9  14     2050.77     2019.12     85.39 o 
  -6   9  14      536.46      564.28     51.98 o 
  -5   9  14     3245.48     3070.65     96.99 o 
  -4   9  14      553.77      604.58     50.14 o 
  -3   9  14     3184.56     3140.30    114.20 o 
  -2   9  14    15058.29    14618.59    215.41 o 
  -1   9  14      951.61      776.62     52.31 o 
   0   9  14      183.87      189.69     37.46 o 
   1   9  14    15466.90    15251.29    225.40 o 
   2   9  14      147.10      196.96     50.87 o 
   3   9  14     1480.72     1534.72     72.16 o 
   4   9  14     7302.50     7011.47    150.33 o 
   5   9  14     1214.31     1168.39     68.93 o 
   6   9  14      823.49      783.05     72.70 o 
   7   9  14     5059.29     5104.82    158.76 o 
   8   9  14      925.78      857.02    155.33 o 
   9   9  14    10112.16     9445.64    440.41 o 
  10   9  14       15.99       69.79     89.79 o 
  11   9  14       79.20      194.38    109.77 o 
 -12  10  14     1497.21     1445.13    198.88 o 
 -11  10  14     1159.50     1089.12    168.80 o 
 -10  10  14      320.65      397.31    125.70 o 
  -9  10  14        7.54        8.68     69.80 o 
  -8  10  14     4874.92     4682.75    182.03 o 
  -7  10  14     1124.17     1122.17     69.90 o 
  -6  10  14      222.27      250.36     43.39 o 
  -5  10  14     5277.29     5007.48    125.00 o 
  -4  10  14     8769.76     8210.79    210.53 o 
  -3  10  14      372.03      310.33     60.77 o 
  -2  10  14    10402.05     9561.57    166.96 o 
  -1  10  14      906.79      921.28     55.14 o 
   0  10  14     5064.02     4999.71    115.77 o 
   1  10  14    11996.66    11735.24    205.87 o 
   2  10  14      198.35      397.74     67.13 o 
   3  10  14     1038.41      915.71     90.65 o 
   4  10  14       41.38      -17.30     35.12 o 
   5  10  14     1877.02     1925.72    108.86 o 
   6  10  14     2742.22     2417.00    287.32 o 
   7  10  14       22.85       -7.89     54.11 o 
   8  10  14       53.51       58.36    100.11 o 
   9  10  14      368.18      213.25    127.95 o 
  10  10  14     1634.03     1588.79    216.39 o 
  11  10  14      890.28      830.98    193.94 o 
 -11  11  14     7004.49     6235.29    336.70 o 
 -10  11  14      631.72      687.77    144.11 o 
  -9  11  14     8606.99     8992.92    282.14 o 
  -8  11  14      987.68      859.63    102.62 o 
  -7  11  14     2042.80     2315.81     95.28 o 
  -6  11  14      673.23      710.54     58.50 o 
  -5  11  14      164.05      171.98     39.28 o 
  -4  11  14       14.24        8.00     38.26 o 
  -3  11  14      692.92      703.31     64.72 o 
  -2  11  14      756.56      730.02     52.50 o 
  -1  11  14       27.55        6.01     30.71 o 
   0  11  14     8121.01     7470.56    146.53 o 
   1  11  14     4242.86     3699.05    102.85 o 
   2  11  14     7806.48     7819.72    153.89 o 
   3  11  14       13.63      -38.53     36.52 o 
   4  11  14      496.66      364.80     59.62 o 
   5  11  14     5151.41     5231.94    164.63 o 
   6  11  14      193.62      227.54     71.61 o 
   7  11  14      280.10      279.42     80.28 o 
   8  11  14     2076.25     2064.66    214.59 o 
   9  11  14     3841.47     3796.66    287.77 o 
  10  11  14     5336.26     5232.36    345.23 o 
 -10  12  14        4.52       32.32     96.07 o 
  -9  12  14     5473.11     5624.12    400.23 o 
  -8  12  14      865.44      985.43     87.98 o 
  -7  12  14      265.15      268.24     50.32 o 
  -6  12  14     8071.81     8297.70    172.42 o 
  -5  12  14      420.72      342.91     48.37 o 
  -4  12  14     3368.91     3186.61    119.11 o 
  -3  12  14       96.18       58.46     42.36 o 
  -2  12  14     1067.83     1201.53     73.94 o 
  -1  12  14     3177.85     3147.26     94.86 o 
   0  12  14     5894.70     5424.20    125.58 o 
   1  12  14      561.04      686.20     67.29 o 
   2  12  14      894.41     1071.78     79.15 o 
   3  12  14      325.02      221.11     55.92 o 
   4  12  14      579.40      501.73     66.82 o 
   5  12  14     1074.49     1176.88     89.91 o 
   6  12  14       77.15       -6.33     48.68 o 
   7  12  14      762.63      636.40    104.83 o 
   8  12  14       42.09       77.67    108.64 o 
   9  12  14     1202.98     1613.03    206.51 o 
  10  12  14       57.83     -105.05     91.13 o 
  -9  13  14     8683.02     8398.72    407.19 o 
  -8  13  14      418.58      487.79     92.49 o 
  -7  13  14     4376.49     4303.13    128.81 o 
  -6  13  14       82.36      174.16     46.79 o 
  -5  13  14     1970.06     2109.73    100.76 o 
  -4  13  14     1531.15     1458.47     86.44 o 
  -3  13  14     3146.49     3234.03    116.94 o 
  -2  13  14      177.68      199.96     72.95 o 
  -1  13  14     8734.99     8991.38    201.56 o 
   0  13  14     1053.94     1130.11    124.47 o 
   1  13  14    16656.52    15583.77    289.55 o 
   2  13  14      241.01      275.37     57.60 o 
   3  13  14     7220.80     6886.97    263.44 o 
   4  13  14     7347.51     7302.88    199.01 o 
   5  13  14     1585.72     1354.77     99.27 o 
   6  13  14     1900.25     1739.75    111.82 o 
   7  13  14     3252.22     2761.61    168.94 o 
   8  13  14      644.48      456.99     96.97 o 
   9  13  14       36.62      181.82    120.76 o 
  10  13  14        6.75      -66.44    105.05 o 
  -9  14  14      875.28      641.08    154.88 o 
  -8  14  14     7783.13     7538.55    389.68 o 
  -7  14  14     2553.70     2865.83    274.97 o 
  -6  14  14      628.67      559.82     59.36 o 
  -5  14  14      549.62      536.23     56.46 o 
  -4  14  14     2084.39     2134.22    133.34 o 
  -3  14  14     1320.28     1304.76    213.25 o 
  -2  14  14     1811.44     1821.65    123.89 o 
  -1  14  14     3624.86     3495.94    164.56 o 
   0  14  14      248.05      187.14     49.96 o 
   1  14  14      227.64      224.70     53.25 o 
   2  14  14       39.64        4.67     42.11 o 
   3  14  14      263.24      359.09     63.00 o 
   4  14  14     1326.23     1301.80    111.50 o 
   5  14  14      161.21      184.77     58.09 o 
   6  14  14     2858.35     3317.86    296.02 o 
   7  14  14      189.17      171.53     77.57 o 
   8  14  14       28.32      116.62     72.55 o 
   9  14  14        1.61      118.52    113.58 o 
  -8  15  14       69.71      192.15    127.05 o 
  -7  15  14      944.55      743.59    102.76 o 
  -6  15  14       88.27      144.56     76.54 o 
  -5  15  14     4477.62     4463.73    455.45 o 
  -4  15  14      205.10      214.14    115.38 o 
  -3  15  14       68.48       55.59     59.87 o 
  -2  15  14      198.68      247.07     70.19 o 
  -1  15  14      717.76      907.47     83.85 o 
   0  15  14      147.35      158.79     51.15 o 
   1  15  14       34.74       29.60     45.65 o 
   2  15  14      216.08      242.16     57.34 o 
   3  15  14       12.25      -10.63     55.69 o 
   4  15  14     1288.36     1079.11     91.28 o 
   5  15  14       30.68      127.01     73.85 o 
   6  15  14     7522.61     7663.34    225.85 o 
   7  15  14     3388.29     3708.09    163.80 o 
   8  15  14     2696.44     2692.73    180.62 o 
   9  15  14     3045.00     2784.76    271.16 o 
  -8  16  14     1329.87     1411.01    198.88 o 
  -7  16  14      539.78      422.67     92.68 o 
  -6  16  14        2.58       65.69     70.43 o 
  -5  16  14     1081.13     1140.97    121.25 o 
  -4  16  14      257.17      243.77    118.97 o 
  -3  16  14      531.11      483.08     99.73 o 
  -2  16  14       73.02      151.27     78.03 o 
  -1  16  14     4266.44     4515.76    143.82 o 
   0  16  14        0.45        6.17     44.08 o 
   1  16  14     1857.25     2110.07    159.56 o 
   2  16  14      224.09      260.55     60.66 o 
   3  16  14     9181.63     9324.71    425.02 o 
   4  16  14      111.02      195.90     65.21 o 
   5  16  14      227.08      261.76     73.37 o 
   6  16  14      645.32      694.80     88.54 o 
   7  16  14      317.18      250.76     80.68 o 
   8  16  14      517.09      519.11     90.59 o 
  -8  17  14      465.38      634.80    159.82 o 
  -7  17  14     5699.33     5357.76    229.89 o 
  -6  17  14     1709.72     1534.60    137.33 o 
  -5  17  14      786.82      837.30    114.40 o 
  -4  17  14     1786.85     1754.64    156.36 o 
  -3  17  14      332.51      494.32    105.38 o 
  -2  17  14     1199.20     1243.39    136.40 o 
  -1  17  14      124.85      254.51     68.00 o 
   0  17  14       10.82        4.71     51.05 o 
   1  17  14     4521.42     4076.07    194.73 o 
   2  17  14       73.50      -29.78     49.17 o 
   3  17  14      128.18      189.51     65.87 o 
   4  17  14     4927.34     4656.57    175.07 o 
   5  17  14     3425.54     3381.08    157.53 o 
   6  17  14      848.97      765.80    102.45 o 
   7  17  14      393.29      299.62     79.67 o 
  -8  18  14      294.44      202.02    134.23 o 
  -7  18  14      428.77      470.79    101.24 o 
  -6  18  14       44.47       -0.19     74.08 o 
  -5  18  14     2872.73     3372.18    163.00 o 
  -4  18  14      537.73      477.21    109.99 o 
  -3  18  14      697.55      660.94    118.55 o 
  -2  18  14      767.15      922.42    128.30 o 
  -1  18  14      134.23      239.16     85.36 o 
   0  18  14      158.09      154.77     63.18 o 
   1  18  14     3416.23     3138.05    146.27 o 
   2  18  14     1120.47      860.58    138.72 o 
   3  18  14      787.33      571.59    104.55 o 
   4  18  14      484.20      378.14    161.17 o 
   5  18  14     1425.54     1442.20    143.24 o 
   6  18  14       10.55       -3.64     59.48 o 
   7  18  14      118.89      165.97     75.48 o 
  -7  19  14     4751.21     4911.12    237.40 o 
  -6  19  14     1408.72     1183.91    139.44 o 
  -5  19  14     5097.20     5657.55    313.22 o 
  -4  19  14       18.62       23.06     82.18 o 
  -3  19  14      526.89      477.63    112.16 o 
  -2  19  14     1492.21     1672.10    121.94 o 
  -1  19  14      531.10      410.15     83.26 o 
   0  19  14      140.74      205.97     71.26 o 
   1  19  14      810.79     1050.14    102.72 o 
   2  19  14     2290.80     2127.68    162.06 o 
   3  19  14     1063.49      972.57    136.03 o 
   4  19  14     1779.24     1686.44    151.25 o 
   5  19  14     2950.48     2999.20    245.34 o 
   6  19  14      199.84      184.25     91.98 o 
  -6  20  14       66.17       -7.07     67.21 o 
  -5  20  14     2380.26     2424.57    204.72 o 
  -4  20  14      137.17       46.06    140.07 o 
  -3  20  14      401.51      435.24    118.25 o 
  -2  20  14     7883.41     8040.37    418.86 o 
  -1  20  14      772.99      811.78    102.13 o 
   0  20  14     1075.19     1031.34    106.23 o 
   1  20  14      419.62      387.16    125.77 o 
   2  20  14       10.84        4.59     63.26 o 
   3  20  14      738.59      668.66    117.02 o 
   4  20  14     1439.30     1387.17    149.08 o 
   5  20  14     2303.86     2443.65    188.24 o 
  -5  21  14        8.12      -44.17     67.95 o 
  -4  21  14      431.20      328.24    133.78 o 
  -3  21  14      650.78      709.07    210.33 o 
  -2  21  14      721.36     1143.66    149.36 o 
  -1  21  14      461.77      499.74    102.55 o 
   0  21  14      325.18      243.09     78.15 o 
   1  21  14        0.21      -74.19     60.51 o 
   2  21  14     1453.71     1742.30    130.30 o 
   3  21  14      363.65      365.59    101.51 o 
  -3  22  14      577.41      713.19    139.33 o 
  -2  22  14        2.48      -43.16     84.60 o 
  -1  22  14      693.59      659.79    133.45 o 
   0  22  14     2750.61     2790.18    162.83 o 
   1  22  14       22.51       42.58     70.64 o 
 -11   0  15     2623.13     2690.03    243.32 o 
  -9   0  15     1941.41     1804.28    187.21 o 
  -7   0  15    30599.12    31136.04    821.11 o 
  -5   0  15    15615.13    14890.80    473.18 o 
  -3   0  15      223.29      380.25     87.99 o 
  -1   0  15       47.17       25.59     55.67 o 
   1   0  15     2065.10     1690.45    142.31 o 
   3   0  15    28270.64    30026.27    512.34 o 
   5   0  15      300.40      302.72     50.23 o 
   7   0  15     2831.60     2431.44    200.23 o 
   9   0  15      625.97      721.89    145.01 o 
  11   0  15      396.28      286.87    132.44 o 
 -12   1  15      189.17      196.39     84.71 o 
 -11   1  15     5362.80     5585.52    296.97 o 
 -10   1  15     1272.01     1204.89    120.04 o 
  -9   1  15       71.14       53.43     62.20 o 
  -8   1  15     2032.62     2147.55    136.13 o 
  -7   1  15     2950.04     3063.38    153.25 o 
  -6   1  15     1147.79     1004.37     94.91 o 
  -5   1  15    23002.64    22836.09    444.72 o 
  -4   1  15        2.57       29.31     63.30 o 
  -3   1  15      116.43      110.91     48.41 o 
  -2   1  15     5449.76     4802.14    185.64 o 
  -1   1  15    11476.66    10939.59    259.95 o 
   0   1  15     5183.16     5349.34    117.07 o 
   1   1  15     2920.33     2798.61     73.52 o 
   2   1  15     3561.50     3154.59     84.92 o 
   3   1  15    41372.08    40674.70    460.02 o 
   4   1  15     3018.62     2702.56    127.20 o 
   5   1  15     5460.70     5415.80    114.71 o 
   6   1  15      855.03      966.46     63.42 o 
   7   1  15    12791.94    12448.45    754.66 o 
   8   1  15      550.92      713.79     94.12 o 
   9   1  15      406.53      457.76    158.47 o 
  10   1  15     7689.68     7711.12    281.59 o 
  11   1  15     6396.35     7156.67    282.49 o 
  12   1  15     2676.96     2951.52    293.83 o 
 -12   2  15       56.94        1.03     73.17 o 
 -11   2  15      211.47      264.34     98.99 o 
 -10   2  15      115.47      147.65     71.39 o 
  -9   2  15     2529.23     2458.55    329.07 o 
  -8   2  15     5709.14     5899.05    214.89 o 
  -7   2  15     6171.90     5690.69    203.79 o 
  -6   2  15     4639.31     4779.73    180.45 o 
  -5   2  15     2972.80     2828.70    136.78 o 
  -4   2  15     8817.74     8001.22    224.59 o 
  -3   2  15    17415.37    18247.60    370.43 o 
  -2   2  15    12771.28    13073.16    293.27 o 
  -1   2  15        2.36       14.73     18.85 o 
   0   2  15     3185.35     2989.52     85.43 o 
   1   2  15     1079.68     1338.11    119.85 o 
   2   2  15     2827.11     2813.69     82.38 o 
   3   2  15    24176.02    23576.38    301.98 o 
   4   2  15    16078.16    15925.43    212.20 o 
   5   2  15        2.60        8.62     31.26 o 
   6   2  15    16410.20    15576.35    242.40 o 
   7   2  15      309.99      272.20     92.26 o 
   8   2  15     1089.95     1062.76    128.40 o 
   9   2  15      242.87      328.72     84.64 o 
  10   2  15      123.17       58.73     81.58 o 
  11   2  15     1059.33      877.32    125.23 o 
  12   2  15      511.85      814.28    134.59 o 
 -13   3  15      283.67      205.61    128.40 o 
 -12   3  15      180.55       74.65    114.48 o 
 -11   3  15     2921.58     2713.25    271.38 o 
 -10   3  15     5457.22     5034.95    214.28 o 
  -9   3  15      240.44      232.55     74.18 o 
  -8   3  15      663.52      807.44    151.74 o 
  -7   3  15    12417.52    11778.04    304.69 o 
  -6   3  15        1.03       -9.71     48.71 o 
  -5   3  15     2572.43     2651.16    133.79 o 
  -4   3  15       44.63       28.03     46.37 o 
  -3   3  15    12413.32    11982.24    280.76 o 
  -2   3  15      126.87      241.21     53.92 o 
  -1   3  15     1625.98     1533.83     62.79 o 
   0   3  15      952.46      848.45     50.30 o 
   1   3  15    26347.03    26100.50    364.10 o 
   2   3  15     2736.08     3329.42     89.49 o 
   3   3  15    11795.04    11182.49    243.81 o 
   4   3  15    16881.96    17306.19    225.50 o 
   5   3  15      634.54      508.36     47.48 o 
   6   3  15     6333.97     5823.31    137.27 o 
   7   3  15     5435.36     5278.25    198.72 o 
   8   3  15     1189.31      967.29    103.78 o 
   9   3  15      125.63      135.10     83.28 o 
  10   3  15     6069.41     5998.52    249.82 o 
  11   3  15       93.01      120.46    197.31 o 
  12   3  15       36.61      167.60     92.99 o 
 -13   4  15       13.65       39.51    107.74 o 
 -12   4  15      323.78      376.42     97.06 o 
 -11   4  15      686.68      443.04     99.29 o 
 -10   4  15      227.83      193.59     76.06 o 
  -9   4  15     1972.52     2093.29    141.92 o 
  -8   4  15      569.76      746.41     94.28 o 
  -7   4  15     1143.59     1198.30    163.86 o 
  -6   4  15      150.61      161.94     59.24 o 
  -5   4  15    37371.72    36608.80    631.22 o 
  -4   4  15    14460.31    13742.40    311.21 o 
  -3   4  15     4337.75     4339.01    102.87 o 
  -2   4  15      620.29      612.54     71.71 o 
  -1   4  15    19142.17    18009.20    261.78 o 
   0   4  15    14987.54    13575.76    220.20 o 
   1   4  15      805.01      760.27     55.93 o 
   2   4  15     3043.39     3127.81    146.33 o 
   3   4  15       21.69      -18.38     60.43 o 
   4   4  15     4998.93     5066.03    125.41 o 
   5   4  15    20280.20    19101.96    248.26 o 
   6   4  15      121.91      133.54     40.21 o 
   7   4  15      490.84      495.38     68.31 o 
   8   4  15      357.24      378.72     82.99 o 
   9   4  15      418.66      566.20     99.32 o 
  10   4  15      710.98      529.62    108.98 o 
  11   4  15        1.43       -9.48     79.46 o 
  12   4  15      458.87      339.79    109.53 o 
 -13   5  15      329.23      375.76    139.17 o 
 -12   5  15      647.77      581.37    157.13 o 
 -11   5  15     1128.68     1189.08    195.74 o 
 -10   5  15    12064.61    11382.52    331.60 o 
  -9   5  15     1536.66     1509.48    124.53 o 
  -8   5  15    11309.00    11835.35    466.00 o 
  -7   5  15     6036.10     6109.41    211.56 o 
  -6   5  15    13354.44    13474.68    323.44 o 
  -5   5  15    12573.69    11924.27    291.73 o 
  -4   5  15    14035.45    12573.79    294.23 o 
  -3   5  15     1513.65     1684.66    119.42 o 
  -2   5  15     9571.58     9838.62    245.67 o 
  -1   5  15     2401.38     2537.53     79.76 o 
   0   5  15    29231.04    28820.51    389.61 o 
   1   5  15     6747.68     6905.95    150.99 o 
   2   5  15       95.64      149.77     36.13 o 
   3   5  15     5537.18     5344.02    186.53 o 
   4   5  15     3254.01     3241.93     88.87 o 
   5   5  15     1984.60     1984.29     92.93 o 
   6   5  15       22.97       46.22     36.84 o 
   7   5  15      420.61      360.11     64.00 o 
   8   5  15     1430.43     1376.47    171.72 o 
   9   5  15     1076.01      979.36    209.43 o 
  10   5  15     3941.12     3793.34    204.96 o 
  11   5  15      887.84     1046.35    176.21 o 
 -13   6  15      600.75      573.29    158.92 o 
 -12   6  15     1320.98     1553.32    206.51 o 
 -11   6  15      243.60      444.31     98.61 o 
 -10   6  15       72.35      -11.28     61.40 o 
  -9   6  15      630.85      611.55    108.42 o 
  -8   6  15      717.96      672.63     89.63 o 
  -7   6  15       76.68      182.04     62.85 o
[truncated: 186,702 more chars]
